# Supplementary material for: Chilean Darwin Wasps (Ichneumonidae): Biogeographic Relationships and Distribution Patterns
Source: Insects. 2024 Jun 4;15(6):415. doi: 10.3390/insects15060415 (PMC11203931; doi:10.3390/insects15060415)
Supplement: Supplementary file 1 [file insects-15-00415-s001.zip]

Archive with 2 entries (2 files):
- Table S1_Darwin wasps Elements_final.pdf
- Table S2_Chilean Ichneumonidae database_final_con cambio de las referencias.xlsx
