# Supplementary material for: Chilean Darwin Wasps (Ichneumonidae): Biogeographic Relationships and Distribution Patterns
Source: Insects. 2024 Jun 4;15(6):415. doi: 10.3390/insects15060415 (PMC11203931; doi:10.3390/insects15060415)
Supplement: Supplementary file 1 [file insects-15-00415-s001.zip › Table S2_Chilean Ichneumonidae database_final_con cambio de las referencias.xlsx]

## Sheet: Valid species
ID	species	locality	standardized locality	lat_gr	lat_min	lat_sec	long_gr	long_min	long_sec	Source	Geographical accident	date	x	y	legacy	reference	link
118	Acidnus ensifer Townes, 1970	Río Mañiguales, 20 km del Puerto Aysén	Río Mañiguales	45	17	47	72	20	20	Geonames	stream	26-28-01-1961	-72.3389	-45.2964	L. Peña	[56]
727	Aeglocryptus nigricornis (Brullé, 1846)	Coquimbo	Coquimbo	29	57	11	71	20	22	Geonames	seat of a second-order administrative division	no date	-71.3394	-29.9531	coletor desconhecido	[57]
1115	Aeglocryptus nigricornis (Brullé, 1846)	Santiago	Santiago	33	27	25	70	38	53	Geonames	capital of a political entity	no date	-70.6481	-33.4569	coletor desconhecido	[57]
1050	Aeglocryptus viridis (Brullé, 1846)	Magallanes: Bahía San Gregorio	Bahía San Gregorio										-70.1652	-52.5801		[58]
1051	Aeglocryptus viridis (Brullé, 1846)	Magallanes: Laguna Amarga	Laguna Amarga	50	58	31	72	44	57				-72.7492	-50.9753		[58]
870	Aglaodina hyperbas (Porter, 1967)	Antofagasta: Catarape	Quebrada de Catarape	23	17	0	68	1	0	Mapcarta	Quebrada	09.XII.1952	-68.0167	-23.2833	L.E. Peña	[59]
555	Alophophion alacalufe Alvarado, 2014	Provincia Elqui, Choros Bajos	Choros Bajos	29	17	8	71	19	25	Mapcarta	localidad	1988-10-25	-71.3236	-29.2856	J.E. Barriga	[60]
556	Alophophion ananauca Alvarado, 2014	Quebrada El León, Atacama	Quebrada El León									1980-10-05	-70.7403	-26.9621	Luis Peña	[60]
557	Alophophion caleuche Alvarado, 2014	Vista Alegre Prov., Huasco	Aguada Vista Alegre	28	46	11	70	56	9	Geonames	spring(s)	1991-11-06	-70.9358	-28.7697	J.E. Barriga	[60]
558	Alophophion caleuche Alvarado, 2014	Canela Baja, Coquimbo	Canela Baja	31	23	54	71	27	27	Mapcarta	pueblo	1961-10-23	-71.4575	-31.3983	Luis Peña	[60]
560	Alophophion carcanchoi Alvarado, 2014	Angol, Malleco	Angol	37	47	42	72	42	58	Geonames	seat of a second-order administrative division	16-21-11-1970	-72.7161	-37.795	T. Cekalovic	[60]
561	Alophophion carcanchoi Alvarado, 2014	Cordillera Lonquimay, Lago Galletue	Lago Galletué	38	41	39	71	15	47	Geonames	lago	1962-01-09	-71.2631	-38.6942	Luis Peña	[60]
562	Alophophion carcanchoi Alvarado, 2014	Curacautín, Malleco, Río Blanco	Río Blanco (La Araucanía)	39	3	56	71	40	8	Mapcarta	Alojamiento	??-02-1964	-71.6689	-39.0656	Luis E. Peña	[60]
564	Alophophion carcanchoi Alvarado, 2014	Libertador General Bernardo O'Higgis, El Marchan, Chillán	El Marchan (O'Higgins)	34	27	52	71	40	36	Geonames	populated place	??-03-1971	-71.6767	-34.4644	Luis Peña	[60]
566	Alophophion carcanchoi Alvarado, 2014	Enco, Valdivia	Enco	39	54	59	72	8	54	Mapcarta	aldea	1978-02-24	-72.1483	-39.9164	Luis Peña	[60]
567	Alophophion carcanchoi Alvarado, 2014	Estero La Jaula, Los Quenes, Curico	Estero La Jaula	35	0	24	70	44	56	Mapcarta	arroyo	04-18-01-1964	-70.7489	-35.0067	Luis E. Peña	[60]
568	Alophophion carcanchoi Alvarado, 2014	Hualpén, Concepción	Hualpén	36	47	34	73	5	40	Mapcarta	villa	1970-12-26	-73.0944	-36.7928	T. Cekalovic	[60]
570	Alophophion carcanchoi Alvarado, 2014	Bío-Bío, Ñuble, Las Trancas, Cordillera Chillán	Las Trancas	36	54	53	71	29	45	Mapcarta	aldea	??-01-1968	-71.4958	-36.9147	T. Cekalovic	[60]
571	Alophophion carcanchoi Alvarado, 2014	Metropolitana de Santiago, Santiago	Santiago	33	27	25	70	38	53	Geonames	capital of a political entity	??-09-1974	-70.6481	-33.4569	Luis E. Peña	[60]
572	Alophophion carcanchoi Alvarado, 2014	Paso de Pino Hachado, Lonquimay, Malleco	Paso de Pino Hachado	38	39	0	70	54	0	Geonames	pass	1980-02-18	-70.9	-38.65	Luis Peña	[60]
573	Alophophion carcanchoi Alvarado, 2014	Psicultura, Río Blanco, Aconcagua	Río Blanco (Valparaíso)	32	54	33	70	18	17	Mapcarta	Estación de ferrocarril	1964-11-10	-70.3047	-32.9092	Luis Peña	[60]
574	Alophophion carcanchoi Alvarado, 2014	Quebrada de San Ramón, Metropolitana de Santiago	Parque Aguas de Ramón	33	26	1	70	30	43	Mapcarta	parque	??-12-1974	-70.5119	-33.4336	Luis Peña	[60]
575	Alophophion carcanchoi Alvarado, 2014	Río Blanco, Curacautín, Malleco	Río Blanco (La Araucanía)	39	3	56	71	40	8	Mapcarta	Alojamiento	??-01-1974	-71.6689	-39.0656	Luis Peña	[60]
576	Alophophion carcanchoi Alvarado, 2014	Región IX, Araucanía, Lago Icalma, nr Icalma	Lago Icalma	38	48	28	71	16	47	Mapcarta	lago	??-01-1980	-71.2797	-38.8078	J.E. Barriga	[60]
578	Alophophion carcanchoi Alvarado, 2014	Curico, Licancel, Licantén	Licantén	34	59	5	71	59	8	Geonames	populated place	1993-12-22	-71.9856	-34.9847	J.E. Barriga & L. Peralta	[60]
580	Alophophion carcanchoi Alvarado, 2014	Región VIII, Shangrilla	Shangri La	36	54	4	71	28	55	Mapcarta	aldea	1994-11-24	-71.4819	-36.9011	S.E. Heydon & E. Arias	[60]
581	Alophophion carcanchoi Alvarado, 2014	Los Angeles	Los Ángeles	37	28	15	72	21	6	Mapcarta	ciudad	1996-12-22	-72.3517	-37.4708	E. Arias	[60]
582	Alophophion carcanchoi Alvarado, 2014	Cautin, Parque Lo Pacaguas	PN Los Paraguas	38	43	15	71	43	38	Geonames	park	1984-12-01	-71.7272	-38.7208	J.E. Barriga	[60]
583	Alophophion carcanchoi Alvarado, 2014	Termas de Chillan	Termas de Chillán	36	54	33	71	25	9	Mapcarta	termas	1985-01-15	-71.4192	-36.9092	I.D. Gauld	[60]
584	Alophophion carcanchoi Alvarado, 2014	Trata Victoria	Victoria	38	13	58	72	19	58	Geonames	populated place	1961-03-24	-72.3328	-38.2328	A. Kovacs	[60]
585	Alophophion carcanchoi Alvarado, 2014	Bío-Bío, Lago Laja	Laguna del Laja (Monumento a Los Soldados)	37	22	13	71	20	46	Mapcarta	monumento	1985-01-19	-71.3461	-37.3703	I.D. Gauld	[60]
586	Alophophion carcanchoi Alvarado, 2014	Valparaiso	Valparaíso	33	2	45	71	37	11	Mapcarta	ciudad	??-10-1992	-71.6197	-33.0458	R. Martin	[60]
1063	Alophophion carcanchoi Alvarado, 2014	Curicó: Potrero Grande, El Coigo	Potrero Grande									21-25-01-1964	-71.0781	-35.1963	Luis E. Peña	[60]
587	Alophophion chango Alvarado, 2014	Curacautín, Malleco, Río Blanco	Río Blanco (La Araucanía)	39	3	56	71	40	8	Mapcarta	Alojamiento	??-02-1964	-71.6689	-39.0656	Luis E. Peña	[60]
588	Alophophion chango Alvarado, 2014	Chovellen, Maule Prov.	Chovellén	35	54	24	72	39	40	Mapcarta	pueblo	1953-12-05	-72.6611	-35.9067	L. Peña Guzman	[60]
589	Alophophion chango Alvarado, 2014	Araucania, Los Alpes, Nahuelbuta	Los Alpes	37	43	34	73	0	46	Mapcarta	localidad	1985-01-17	-73.0128	-37.7261	I.D. Gauld	[60]
590	Alophophion chilensis (Spinola, 1851)	Huasco, Atacama Prov.	Huasco	28	27	55	71	13	15	Mapcarta	ciudad	20-22-10-1957	-71.2208	-28.4653	L. Peña Guzman	[60]
591	Alophophion chilensis (Spinola, 1851)	San Pedro de Quiles, Coquimbo	San Pedro de Quiles	31	1	12	71	24	42	Mapcarta	localidad	16-17-11-1961	-71.4117	-31.02	Luiz Peña	[60]
593	Alophophion chilensis (Spinola, 1851)	Río Los Choros, Coquimbo	Llano Los Choros	29	13	11	71	18	36	Geonames	plain	29-30-10-1961	-71.31	-29.2197	Luiz Peña	[60]
594	Alophophion chilensis (Spinola, 1851)	Vicuña, Pangue, Coquimbo Región	Pangue	30	9	19	70	40	52	Geonames	populated place	02-03-11-1961	-70.6811	-30.1553	Luiz Peña	[60]
595	Alophophion chilensis (Spinola, 1851)	Rivadavia, Elqui Valley, Coquimbo	Rivadavia	29	58	38	70	33	34	Mapcarta	pueblo	28-29-10-1957	-70.5594	-29.9772	Luiz Peña Guzman	[60]
596	Alophophion chilensis (Spinola, 1851)	Prov. Elqui, Choros Bajos	Choros Bajos	29	17	8	71	19	25	Mapcarta	localidad	1988-10-25	-71.3236	-29.2856	J.E. Barriga	[60]
598	Alophophion chilensis (Spinola, 1851)	Río Blanco, Aconcagua, Valparaíso	Río Blanco (Valparaíso)	32	54	33	70	18	17	Mapcarta	Estación de ferrocarril	05-08-10-1961	-70.3047	-32.9092	Luiz Peña	[60]
599	Alophophion chilensis (Spinola, 1851)	Psicultura, Río Blanco, Aconcagua	Río Blanco (Valparaíso)	32	54	33	70	18	17	Mapcarta	Estación de ferrocarril	1964-11-10	-70.3047	-32.9092	Luiz Peña	[60]
600	Alophophion chilensis (Spinola, 1851)	Bosque del Quintero	Bosque de Quintero	32	47	43	71	30	49	Mapcarta	bosque nativo relicto	??-03-1972 a ??-02-1973	-71.5136	-32.7953	Vivian Jerez; Dolly Lanfranco & Belisalia Andrade	[61]
601	Alophophion chilensis (Spinola, 1851)	Los Molles, Valparaíso	Los Molles (Valdivia)	32	14	22	71	30	49	Mapcarta	pueblo	1965-11-20	-71.5136	-32.2394	Luiz Peña	[60]
602	Alophophion chiquiyane Alvarado, 2014	Paso de Pino Hachado, Lonquimay, Malleco	Paso de Pino Hachado	38	39	0	70	54	0	Geonames	pass	1980-02-18	-70.9	-38.65	Luiz Peña	[60]
603	Alophophion chiquiyane Alvarado, 2014	Curacautín, Malleco, Río Blanco	Río Blanco (La Araucanía)	39	3	56	71	40	8	Mapcarta	Alojamiento	??-02-1964	-71.6689	-39.0656	Luiz Peña	[60]
605	Alophophion chono Alvarado, 2014	Canela Baja, Coquimbo	Canela Baja	31	23	54	71	27	27	Mapcarta	pueblo	1961-10-23	-71.4575	-31.3983	Luiz Peña	[60]
606	Alophophion chono Alvarado, 2014	Rivadavia, Elqui Valley, Coquimbo	Rivadavia	29	58	38	70	33	34	Mapcarta	pueblo	1953-05-16	-70.5594	-29.9772	Luiz Peña Guzman	[60]
607	Alophophion coquimboensis Alvarado, 2014	Coquimbo, Valle de Elqui, Las Hediondas	Las Hediondas	29	54	56	69	59	29	Geonames	localidad	10-11-01-1965	-69.9914	-29.9156	Luiz Peña	[60]
608	Alophophion coquimboensis Alvarado, 2014	Río Los Choros, Coquimbo	Llano Los Choros	29	13	11	71	18	36	Geonames	plain	29-30-10-1961	-71.31	-29.2197	Luiz Peña	[60]
609	Alophophion coquimboensis Alvarado, 2014	Rivadavia, Elqui Valley, Coquimbo	Rivadavia	29	58	38	70	33	34	Mapcarta	pueblo	28-29-10-1957	-70.5594	-29.9772	Luiz Peña	[60]
611	Alophophion coquimboensis Alvarado, 2014	Copiapó, Atacama	Copiapó	27	21	59	70	19	56	Mapcarta	Ciudad	1980-10-03	-70.3322	-27.3664	Luiz Peña	[60]
612	Alophophion coquimboensis Alvarado, 2014	El Canelo, Santiago	El Canelo (Santiago)	33	34	33	70	27	3	Geonames	populated place	??-11-1950	-70.4508	-33.5758	Luiz Peña	[60]
613	Alophophion coquimboensis Alvarado, 2014	Bío-Bío, Ñuble, Las Trancas, Chillán	Las Trancas	36	54	53	71	29	45	Mapcarta	aldea	01-15-12-1975	-71.4958	-36.9147	Luiz Peña	[60]
614	Alophophion coquimboensis Alvarado, 2014	El Marchan, Chillán	El Marchan (O'Higgins)	34	27	52	71	40	36	Geonames	populated place	??-03-1971	-71.6767	-34.4644	Luiz Peña	[60]
615	Alophophion diaguita Alvarado, 2014	Prov. Valdivia, Valdivia	Valdivia	39	48	51	73	14	46	Mapcarta	ciudad	1981-11-15	-73.2461	-39.8142	E. Krahmer	[60]
616	Alophophion diaguita Alvarado, 2014	Curacautín, Malleco, Río Blanco	Río Blanco (La Araucanía)	39	3	56	71	40	8	Mapcarta	Alojamiento	??-02-1962	-71.6689	-39.0656	Luis E. Peña	[60]
617	Alophophion diaguita Alvarado, 2014	Las Nieves	Las Nieves	34	28	40	70	44	31	Geonames	populated place	1947-11-12	-70.7419	-34.4778	L. Peña Guzman	[60]
618	Alophophion diaguita Alvarado, 2014	Renco, nr Santiago	Renca	33	24	15	70	42	18	Mapcarta	comuna	1951-01-20	-70.705	-33.4042	L. Peña	[60]
619	Alophophion mallecoensis Alvarado, 2014	Vn. Lonquimay, Malleco	Volcán Lonquimay	38	22	45	71	35	24	Mapcarta	volcán	1994-12-22	-71.59	-38.3792	J.E. Barriga	[60]
620	Alophophion mallecoensis Alvarado, 2014	Curacautín, Malleco, Río Blanco	Río Blanco (La Araucanía)	39	3	56	71	40	8	Mapcarta	Alojamiento	??-02-1964	-71.6689	-39.0656	Luis E. Peña	[60]
623	Alophophion mapuche Alvarado, 2014	Río Los Choros, Coquimbo	Llano Los Choros	29	13	11	71	18	36	Geonames	plain	29-30-10-1961	-71.31	-29.2197	Luiz Peña	[60]
624	Alophophion mapuche Alvarado, 2014	Río Los Molles, Coquimbo	Los Molles (Coquimbo)	30	45	49	70	51	8	Mapcarta	aldea	07-10-11-1961	-70.8522	-30.7636	Luiz Peña	[60]
625	Alophophion mapuche Alvarado, 2014	Rivadavia, Elqui Valley, Coquimbo	Rivadavia	29	58	38	70	33	34	Mapcarta	pueblo	28-29-10-1957	-70.5594	-29.9772	Luiz Peña	[60]
626	Alophophion mapudungun Alvarado, 2014	Quebrada Algodones, Provincia Atacama	Quebrada Algodones	28	8	48	71	0	13	Geonames	intermittent stream	1957-10-18	-71.0036	-28.1467	L.E. Peña	[60]
629	Alophophion mapudungun Alvarado, 2014	Valparaiso, Petorca, Los Molles	Los Molles (Valdivia)	32	14	22	71	30	49	Mapcarta	pueblo	1965-11-20	-71.5136	-32.2394	Luiz Peña	[60]
630	Alophophion mapudungun Alvarado, 2014	Araucanía, Quebrada Boquerónm , Atacama Prov.	Quebrada Boquerón	27	53	53	70	47	37	Geonames	intermittent stream	1957-10-18	-70.7936	-27.8981	L. Peña Guzman	[60]
632	Alophophion mapudungun Alvarado, 2014	Los Choros, Coquimbo	Llano Los Choros	29	13	11	71	18	36	Geonames	plain	29-30-10-1961	-71.31	-29.2197	Luiz Peña	[60]
633	Alophophion ona Alvarado, 2014	Las Trancas, Chillán	Las Trancas	36	54	53	71	29	45	Mapcarta	aldea	01-15-12-1975	-71.4958	-36.9147	Luiz Peña	[60]
634	Alophophion picunche Alvarado, 2014	Coquimbo, Valle de Elqui, Termas Las Hediondas	Las Hediondas	29	54	56	69	59	29	Geonames	localidad	10-11-01-1965	-69.9914	-29.9156	Luiz Peña	[60]
635	Alophophion picunche Alvarado, 2014	Río Los Choros, Coquimbo	Llano Los Choros	29	13	11	71	18	36	Geonames	plain	29-30-10-1961	-71.31	-29.2197	Luiz Peña	[60]
636	Alophophion pihuchen Alvarado, 2014	Metropolitana de Santiago, Cordillera Las Lagunillas	Refugio Lagunillas	33	36	37	70	17	22	Geonames	locality	1966-02-19	-70.2894	-33.6103	L. Peña Guzman	[60]
637	Alophophion pihuchen Alvarado, 2014	Región Maule, Río Teno, Curico	Rauco (Río Teno)	34	56	0	71	16	35	Mapcarta	alojamiento	1962-03-08	-71.2764	-34.9333	Luiz Peña	[60]
638	Alophophion pincoya Alvarado, 2014	Curacautín, Malleco, Río Blanco	Río Blanco (La Araucanía)	39	3	56	71	40	8	Mapcarta	Alojamiento	??-02-1964	-71.6689	-39.0656	Luis E. Peña	[60]
639	Alophophion pincoya Alvarado, 2014	Paso de Pino Hachado, Lonquimay, Malleco	Paso de Pino Hachado	38	39	0	70	54	0	Geonames	pass	1980-02-18	-70.9	-38.65	L. Peña	[60]
640	Alophophion politus (Morley, 1912)	Alto Vilches, Talca	Vilches	35	33	50	71	10	29	Geonames	populated place	1977-12-10	-71.1747	-35.5639	L. Peña	[60]
641	Alophophion politus (Morley, 1912)	Canela Baja, Coquimbo	Canela Baja	31	23	54	71	27	27	Mapcarta	pueblo	1961-10-23	-71.4575	-31.3983	L. Peña	[60]
643	Alophophion politus (Morley, 1912)	Cordillera Las Raices, Lonquimary	Cordillera de Las Raíces	38	31	46	71	28	9	Mapcarta	cordón montañoso	1979-03-22	-71.4692	-38.5294	L. Peña	[60]
644	Alophophion politus (Morley, 1912)	Chevillen-Tregudema	Entre Chovellén y Tregualemu	35	55	26	72	41	11	GoogleEarth		1967-01-25	-72.6864	-35.9239	L. Peña	[60]
645	Alophophion politus (Morley, 1912)	Curacautín, Malleco	Curacautín	38	26	26	71	53	21	Geonames	populated place	19-21-12-1950	-71.8892	-38.4406	L. Peña	[60]
646	Alophophion politus (Morley, 1912)	Curacautín, Malleco, Río Blanco	Río Blanco (La Araucanía)	39	3	56	71	40	8	Mapcarta	Alojamiento	??-02-1964	-71.6689	-39.0656	L. Peña	[60]
648	Alophophion politus (Morley, 1912)	El Marchan, Chillán	El Marchan (O'Higgins)	34	27	52	71	40	36	Geonames	populated place	??-03-1971	-71.6767	-34.4644	Luiz Peña	[60]
649	Alophophion politus (Morley, 1912)	El Radal, Talca Prov.	El Radal	35	24	56	71	3	16	Mapcarta	aldea	1957-11-22	-71.0544	-35.4156	L. Pena Guzman	[60]
650	Alophophion politus (Morley, 1912)	Estero La Jaula, Los Queñes, Curico	Estero La Jaula	35	0	24	70	44	56	Mapcarta	arroyo	04-18-01-1964	-70.7489	-35.0067	Luis E. Peña	[60]
651	Alophophion politus (Morley, 1912)	Lago Italma, Cordillera Lonquimary	Lago Icalma	38	48	28	71	16	47	Mapcarta	lago	12-17-01-1962	-71.2797	-38.8078	Luiz Peña	[60]
652	Alophophion politus (Morley, 1912)	Lago Puyehue, Prov. Osorno	Puyehue	40	39	34	72	36	6	Mapcarta	localidad	1957-02-18	-72.6017	-40.6594	L.E. Peña	[60]
653	Alophophion politus (Morley, 1912)	Las Trancas, Chillán	Las Trancas	36	54	53	71	29	45	Mapcarta	aldea	??-06-1972	-71.4958	-36.9147	L.E. Peña	[60]
654	Alophophion politus (Morley, 1912)	Pucatrihue	Pucatrihue	40	32	15	73	42	40	Mapcarta	aldea	??-12-1967	-73.7111	-40.5375	Luiz Peña	[60]
655	Alophophion politus (Morley, 1912)	Quebrada Teniente, Coquimbo	Llano del Teniente	31	1	42	71	38	1	Geonames	plain	1961-10-26	-71.6336	-31.0283	Luiz Peña	[60]
656	Alophophion politus (Morley, 1912)	Recinto, Ñuble	Recinto	36	50	47	71	39	25	Mapcarta	pueblo	??-01-1976	-71.6569	-36.8464	Luiz Peña	[60]
657	Alophophion politus (Morley, 1912)	Río Blanco, Aconcagua	Río Blanco (Valparaíso)	32	54	33	70	18	17	Mapcarta	Estación de ferrocarril	05-08-12-1961	-70.3047	-32.9092	Luiz Peña	[60]
658	Alophophion politus (Morley, 1912)	San Pedro de Quiles, Coquimbo	San Pedro de Quiles	31	1	12	71	24	42	Mapcarta	localidad	16-17-11-1961	-71.4117	-31.02	Luiz Peña	[60]
660	Alophophion politus (Morley, 1912)	Quebrada El Manzano, Prov. Santiago	El Manzano	33	34	44	70	24	56	Geonames	railroad station	1951-10-28	-70.4156	-33.5789	Thra Walz	[60]
661	Alophophion politus (Morley, 1912)	Casa Pangue, Llanquihue	Casa Pangue	41	3		71	52		Mapcarta	localidad	04-10-12-1926	-71.8667	-41.05	F. & M. Edwards	[60]
663	Alophophion politus (Morley, 1912)	Trata Victoria	Victoria	38	13	58	72	19	58	Geonames	populated place	1961-03-24	-72.3328	-38.2328	A. Kovacs	[60]
664	Alophophion politus (Morley, 1912)	Malleco, Vn. Lonquimay	Volcán Lonquimay	38	22	45	71	35	24	Mapcarta	volcán	1994-12-22	-71.59	-38.3792	J.E. Barriga	[60]
665	Alophophion politus (Morley, 1912)	Curico, Licantén, Licantén	Licantén	34	59	5	71	59	8	Geonames	populated place	1993-12-22	-71.9856	-34.9847	J.E. Barriga & L. Peralta	[60]
666	Alophophion politus (Morley, 1912)	Región IX, Araucanía, Salto El Puma, 28 km SE Pucón	Salto del Puma	42	59	3	72	28	54	Mapcarta	cascada	1994-12-07	-72.4817	-42.9842	S.L. Heydon & E. Arias	[60]
668	Alophophion politus (Morley, 1912)	Región VIII, Bío-Bío, Hotel de Montaña Los Pirineos, Termas de Chillan	Termas de Chillán	36	54	33	71	25	9	Mapcarta	termas	1994-11-22	-71.4192	-36.9092	S.L. Heydon & E. Arias	[60]
669	Alophophion politus (Morley, 1912)	Región VIII, Los Lleuques, 14 km W Termas de Chillán	Los Lleuques	36	51	17	71	38	40	Mapcarta	pueblo	23-24-11-1994	-71.6444	-36.8547	S.L. Heydon & E. Arias	[60]
1064	Alophophion politus (Morley, 1912)	Curicó: Potrero Grande, El Coigo	Potrero Grande									21-25-01-1964	-71.0781	-35.1963	Luis E. Peña	[60]
670	Alophophion trauco Alvarado, 2014	Curacautín, Malleco, Río Blanco	Río Blanco (La Araucanía)	39	3	56	71	40	8	Mapcarta	Alojamiento	??-02-1964	-71.6689	-39.0656	Luis E. Peña	[60]
672	Alophophion trauco Alvarado, 2014	Las Trancas, Chillán	Las Trancas	36	54	53	71	29	45	Mapcarta	aldea	19-22-01-1979	-71.4958	-36.9147	L. Peña	[60]
673	Alophophion trauco Alvarado, 2014	Las Trancas, Ñuble	Las Trancas	36	54	53	71	29	45	Mapcarta	aldea	??-12-1976	-71.4958	-36.9147	Luis Peña	[60]
674	Alophophion trauco Alvarado, 2014	Las Nieves	Las Nieves	34	28	40	70	44	31	Geonames	populated place	1947-11-12	-70.7419	-34.4778	L. Peña Guzman	[60]
676	Alophophion trauco Alvarado, 2014	Libertador General Bernardo O'Higgis, Cachapoal, Las Nieves	Las Nieves	34	28	40	70	44	31	Geonames	populated place	1947-11-12	-70.7419	-34.4778	L. Peña Guzman	[60]
677	Alophophion trauco Alvarado, 2014	Paso de Pino Hachado, Lonquimay, Malleco	Paso de Pino Hachado	38	39	0	70	54	0	Geonames	pass	1980-02-18	-70.9	-38.65	L. Peña	[60]
678	Alophophion trauco Alvarado, 2014	Región VIII, Bío-Bío, Los Lleuques, 14 km W Termas de Chillán	Los Lleuques	36	51	17	71	38	40	Mapcarta	pueblo	23-24-11-1994	-71.6444	-36.8547	S.L. Heydon & E. Arias	[60]
1065	Alophophion trauco Alvarado, 2014	Curicó: Potrero Grande, El Coigo	Potrero Grande									20-31-12-1959	-71.0781	-35.1963	Luis Peña	[60]
680	Alophophion yagane Alvarado, 2014	Isla Riesco, Magallanes	Isla Riesco	53	3	23	72	35	4	Mapcarta	isla	1961-02-18	-72.5844	-53.0564	T. Cehalovick	[60]
681	Alophophion yagane Alvarado, 2014	Pucatrihue, Osorno	Pucatrihue	40	32	15	73	42	40	Mapcarta	aldea	03-04-02-1967	-73.7111	-40.5375	L. Peña	[60]
682	Alophophion yagane Alvarado, 2014	3 km E. Las Trancas, Ñuble	Las Trancas	36	54	53	71	29	45	Mapcarta	aldea	1967-01-16	-71.4958	-36.9147	Lionel Stange	[60]
683	Alophophion yagane Alvarado, 2014	Dalcahue, Isla Chiloé	Dalcahue	42	22	46	73	38	50	Mapcarta	Ciudad	??-02-1957	-73.6472	-42.3794	L.E. Peña	[60]
684	Alophophion yagane Alvarado, 2014	Punta Arenas, Magallanes	Punta Arenas	53	9	17	70	54	40	Geonames	seat of a first-order administrative division	1961-03-09	-70.9111	-53.1547	T. Cehalovick	[60]
685	Alophophion yestay Alvarado, 2014	Paso de Pino Hachado, Lonquimay, Malleco	Paso de Pino Hachado	38	39	0	70	54	0	Geonames	pass	1980-02-18	-70.9	-38.65	L. Peña	[60]
686	Alophophion yestay Alvarado, 2014	3 km E. Las Trancas, Ñuble	Las Trancas	36	54	53	71	29	45	Mapcarta	aldea	1967-01-16	-71.4958	-36.9147	Lionel Stange	[60]
687	Alophophion yestay Alvarado, 2014	Las Trancas, Chillán	Las Trancas	36	54	53	71	29	45	Mapcarta	aldea	19-22-01-1979	-71.4958	-36.9147	L. Peña	[60]
1033	Anacis camponotus (Porter, 1967)	Talca, Altos de Vilches	Altos de Vilches	35	33	50	71	10	29	Geonames		October 22, 1964	-71.0974	-35.5782	L. Peña	[62]
1034	Anacis camponotus (Porter, 1967)	Nahuelbuta National Park	Nahuelbuta National Park	37	49	23	72	57	37	Mapcarta		January, 1-10, 1959	-72.9977	-37.7916	L.E. Peña	[62]
1035	Anacis camponotus (Porter, 1967)	El Canelo, Santiago	El Canelo (Santiago)	33	34	33	70	27	3	Geonames	populated place	November, 22, 1954	-70.4508	-33.5758	Luiz Peña	[62]
1036	Anacis camponotus (Porter, 1967)	Volcan Chillán	Volcan Chillán									February, 8-15, 1954	-71.4306	-36.8976	Luiz Peña	[62]
1037	Anacis camponotus (Porter, 1967)	Caramavida	Caramavida									February 10, 1953	-73.3505	-37.6931	Luiz Peña	[62]
88	Anacis festiva Porter, 1967	Magallanes: El Canelo (seno Otway). Se extiende hasta Talca.	El Canelo (Magallanes)	53	9	46	71	31	58	Geonames	Río	no date	-71.5328	-53.1628	coletor desconhecido	[58]
1028	Anacis festiva Porter, 1967	Talca, Altos de Vilches	Altos de Vilches	35	33	50	71	10	29	Geonames		October 20-25, 1964	-71.0974	-35.5782	Porter	[62]
1029	Anacis festiva Porter, 1967	Nahuelbuta National Park	Nahuelbuta National Park	37	49	23	72	57	37	Mapcarta			-72.9977	-37.7916	L.E. Peña	[62]
90	Anacis hercana (Porter, 1967)	Santiago (Región Metropolitana), Reserva Río Clarillo, 17 km SE Puerte Alto ca. El Principal	PN Río Clarillo	33	42	42	70	31	29	Mapcarta	Parque Nacional	02-03 a 04-04-1989	-70.5247	-33.7117	L. Stange & Ch. González	[63]
1048	Anacis hercana (Porter, 1967)	El Canelo, Santiago	El Canelo (Santiago)	33	34	33	70	27	3	Geonames	populated place	??-12-1952	-70.4508	-33.5758	Luiz Peña	[62]
92	Anacis rubripes (Spinola, 1851)	Valparaíso	Valparaíso	33	2	45	71	37	11	Mapcarta	ciudad	no date	-71.6197	-33.0458	coletor desconhecido	[57]
93	Anacis rubripes (Spinola, 1851)	Concepción	Concepción	36	49	38	73	3	1	Mapcarta	Ciudad	no date	-73.0503	-36.8272	coletor desconhecido	[57]
94	Anacis rubripes (Spinola, 1851)	Magallanes: Estancia Río Hondo (Tierra del Fuego). Se extiende hasta Coquimbo	Río Hondo	53	31	31	69	16	1	Geonames	stream	no date	-69.2669	-53.5253	coletor desconhecido	[58]
1030	Anacis rubripes (Spinola, 1851)	Chiloé, Dalcahue	Dalcahue										-73.6609	-42.3765	L.E. Peña	[62]
1031	Anacis rubripes (Spinola, 1851)	Magallanes: Laguna Amarga	Laguna Amarga	50	58	31	72	44	57			December 14-21, year?	-72.7492	-50.9753	Luis Peña	[62]
867	Anacis rufipes (Porter, 1967)	Linares: Fundo Malcho	Malcho	36	11	41	71	25	0	Geonames	populated place	XII.1857	-71.4167	-36.1947	L.E. Peña	[59]
868	Anacis rufipes (Porter, 1967)	Malleco: Angol	Angol	37	47	42	72	42	58	Geonames	seat of a second-order administrative division	07.X.1941	-72.7161	-37.795	coletor desconhecido	[59]
1038	Anacis syntoma (Porter, 1967)	Termas de Rio blanco, Curacautin	Termas de Rio blanco, Curacautin									March, 6-20, 1951	-71.8781	-38.444	L.E. Peña	[62]
1032	Anacis varipes (Porter, 1967)	Arauco: Butamalal	Butamalal									February 12-25, 1953	-73.25	-37.8211	L. Peña	[62]
836	Araucacis leptaulax (Porter, 1967)	Santiago: El Canelo	El Canelo (Santiago)	33	34	33	70	27	3	Geonames	populated place	23.XI.1954	-70.4508	-33.5758	L.E. Peña	[59]
837	Araucacis leptaulax (Porter, 1967)	Malleco: Angol	Angol	37	47	42	72	42	58	Geonames	seat of a second-order administrative division	21.X.1957	-72.7161	-37.795	R. Acuña	[59]
838	Araucacis leptaulax (Porter, 1967)	Cautín: Comuna de Pucón, ca. Termas de Palguín	Termas de Palguin	39	25	11	71	47	1	Mapcarta	termas	27.XI.1984	-71.7836	-39.4197	C. Porter & T. O'Neill	[64]
839	Araucacis melanthes (Porter, 1967)	Santiago: El Canelo	El Canelo (Santiago)	33	34	33	70	27	3	Geonames	populated place	XI.1950	-70.4508	-33.5758	L.E. Peña	[59]
840	Araucacis melanthes (Porter, 1967)	Santiago: El Peumo	El Peumo	33	41	1	70	56	4	Mapcarta	aldea	I.1953	-70.9344	-33.6836	L.E. Peña	[59]
841	Araucacis melanthes (Porter, 1967)	Linares: Las Cruces, Cord. Parral	Cerro Las Cruces	36	15	5	71	23	33	Geonames	mountain	11-25.XI.1960	-71.3925	-36.2514	L.E. Peña	[59]
843	Araucacis melanthes (Porter, 1967)	Santiago: Pérez Caldera	Pérez Caldera	33	11	0	70	21	0	Mapcarta	cerro	11.XI.1951	-70.35	-33.1833	L.E. Peña	[59]
844	Araucacis melanthes (Porter, 1967)	Santiago: Puente Alto	Puente Alto	33	36	34	70	34	32	Mapcarta	comuna	X.1952	-70.5756	-33.6094	L.E. Peña	[59]
845	Araucacis melanthes (Porter, 1967)	Ñuble: Recinto	Recinto	36	50	47	71	39	25	Mapcarta	pueblo	02.XI.1951	-71.6569	-36.8464	L.E. Peña	[59]
20	Archoprotus porteri Brèthes, 1913	La Ligua in Aconcagua	La Ligua	32	26	59	71	13	54	Mapcarta	ciudad	no date	-71.2317	-32.4497	coletor desconhecido	[57]
968	Atractodes colchaguensis Bordera, Mazon & Sääksjärvi, 2016	Río Tinguiririca, Valle Colchagua	Río Tinguirirrica									02.II.1978	-71.3757	-34.4613	L. Peña	[65]
263	Barronia araucaria Gauld & Wahl, 2002	Chillán, Las Trancas	Las Trancas	36	54	53	71	29	45	Mapcarta	aldea	??-12-1983	-71.4958	-36.9147	L. Peña	[66]
969	Barythixis xanthobapta Porter, 1998	Malleco: Malacahuello	Malalcahuelo	38	28	31	71	34	54	Mapcarta	villa	22.XII.1982	-71.5817	-38.4753	Newton & Thayer	[16]
970	Barythixis xanthobapta Porter, 1998	Ñuble: El Llano	El Llano	36	39	35	72	20	37	Mapcarta	localidad	10-12.II.1983	-72.3436	-36.6597	L.E. Peña	[16]
972	Barythixis xanthobapta Porter, 1998	Malleco: Parque Nacional Nahuelbuta	PN Nahuelbuta (entrada)	37	49	23	72	57	37	Mapcarta		24-27.I.1967	-72.9603	-37.8231	L.A. Stange	[16]
973	Barythixis xanthobapta Porter, 1998	Osorno: Parque Nacional Puyehue	Puyehue	40	39	34	72	36	6	Mapcarta	localidad	22.XII.1982	-72.6017	-40.6594	Newton & Thayer	[16]
974	Barythixis xanthobapta Porter, 1998	Aguas Calientes (Puyehue)	Aguas Calientes (Puyehue)	40	44	15	72	18	16	Mapcarta	aldea	17-20.XII.1982	-72.3044	-40.7375	coletor desconhecido	[16]
975	Barythixis xanthobapta Porter, 1998	Pucatrihue	Pucatrihue	40	32	15	73	42	40	Mapcarta	aldea	III.1986	-73.7111	-40.5375	L.E. Peña	[16]
132	Bilira obesa Townes, 1970	Dalcahue, Chiloe Island	Dalcahue	42	22	46	73	38	50	Mapcarta	Ciudad	17-01 a 14-02-1962	-73.6472	-42.3794	Luis Peña	[56]
152	Cacomisthus niger Townes, 1970	Punta Arenas, Magallanes	Punta Arenas	53	9	17	70	54	40	Geonames	seat of a first-order administrative division	1962-03-11	-70.9111	-53.1547	T. Cekalovick	[67]
154	Cacomisthus niger Townes, 1970	3 km east of Las Trancas, Roble	Las Trancas	36	54	53	71	29	45	Mapcarta	aldea	1967-01-16	-71.4958	-36.9147	Lionel Stange	[67]
82	Caenopelte palinorsa Porter, 1967	Prov. Cautín, Termas de Palguín	Termas de Palguin	39	25	11	71	47	1	Mapcarta	termas	1984-11-27	-71.7836	-39.4197	C. Porter & T. O'Neill	[64]
83	Caenopelte palinorsa Porter, 1967	Prov. Osorno, Parque Nacional Puyehue (entre Termas de Puyehue y Antillanca)	Entre Termas de Puyehue y Antillanca	40	46	4	72	17	37	GoogleEarth		1986-11-14	-72.2936	-40.7678	C. Porter & T. O'Neill	[64]
1043	Caenopelte palinorsa Porter, 1967	Chiloé, Dalcahue	Dalcahue									14/01-14/02, 1962	-73.6609	-42.3765	L.E. Peña	[62]
1044	Caenopelte palinorsa Porter, 1967	Alto Caicupil, Arauco	Cayucupil	37	48	41	73	15	29	Geonames	populated place	1954-01-07	-73.2581	-37.8114	Luis Peña	[62]
1045	Caenopelte palinorsa Porter, 1967	Peillem-Pilli, Cordillera Nahuelbuta, Arauco	Peillén Pille	37	46	0	73	8	0	Geonames	farm	1954-01-19	-73.1333	-37.7667	L. Peña	[62]
1046	Caenopelte palinorsa Porter, 1967	Pichinahuel, Cordillera Nahuelbuta, Arauco	Cerro Pichinahuel	37	47	58	73	1	38	Geonames	cerro	1959-01-10	-73.0272	-37.7994	L. Peña	[62]
3	Calliephialtes braconoides (Spinola, 1851)	Volcán Quetrupillan, Curarrehue	Volcán Quetrupillán	39	29	50	71	43	8	Mapcarta	volcán	2020-02-27	-71.7189	-39.4972	Matías Fritz	Facebook	https://www.facebook.com/photo/?fbid=2738526416430946&set=pcb.2645788295701513
7	Calliephialtes braconoides (Spinola, 1851)	Coliumo, Tomé	Coliumo	36	33	9	72	57	27	Mapcarta	aldea	2022-01-06	-72.9575	-36.5525	Fernando Pizarro	Facebook	https://www.facebook.com/photo/?fbid=249109220676799&set=pcb.3142566206023717
699	Calliephialtes braconoides (Spinola, 1851)	Mincha, prox. de Illapel	Mincha	31	35	14	71	26	48	Geonames	populated place	no date	-71.4467	-31.5872	coletor desconhecido	[68]
700	Calliephialtes braconoides (Spinola, 1851)	Ñuble, Nogueche, Costa Ñuble	Nogueche	36	13	17	72	48	53	Mapcarta	aldea	15-17-12-1953	-72.8147	-36.2214	L.E. Peña	[69]
701	Calliephialtes mattai Porter, 1979	Tarapacá, Guañacagua ca. Codpa	Guañacagua	18	49	8	69	42	35	Mapcarta	localidad	1976-07-13	-69.7097	-18.8189	C.C. Porter; C.W. Calmbacher & G. Díaz	[69]
702	Calliephialtes mattai Porter, 1979	Tarapacá, Codpa	Codpa	18	50	1	69	44	39	Mapcarta	localidad	1975-08-02	-69.7442	-18.8336	C.C. Porter & & G. Díaz	[69]
703	Calliephialtes mattai Porter, 1979	Camarones	Camarones	19	0	36	69	52	1	Geonames	populated place	18-30-11-1952	-69.8669	-19.01	L.E. Peña	[69]
29	Campoletis sonorensis (Cameron, 1886)	Región Metropolitana, Estación Experimental La Platina (INIA)	Rinconada de Cerda	33	30	0	70	52	0	Geonames	farm	27-10 a 26-12-1986	-70.8667	-33.5	J.R. Machuca L.; P. Arretz & J.E. Araya C.	[70]
1052	Campoplex leucoraphis Spinola, 1851	Chiloé	Chiloé									sem data	-73.9408	-42.5856	coletor desconhecido	[57]
265	Carinodes fulgor Porter, 1980	Tarapacá Prov., Chapiquiña	Chapiquiña	18	23	45	69	32	12	Mapcarta	localidad	??-01-1977	-69.5367	-18.3958	C. Porter	[71]
266	Carinodes fulgor Porter, 1980	Socoroma	Socoroma	18	15	49	69	36	8	Mapcarta	localidad	??-07-1977	-69.6022	-18.2636	C. Porter	[71]
267	Carinodes vargasi Porter, 1980	Tarapacá Prov., Valle de Azapa	Valle de Azapa	18	30	21	70	11	29	Geonames	valley	??-01-1977	-70.1914	-18.5058	C. Porter	[71]
140	Cataptygma arcuatum Townes, 1970	Russfin, southeast of Cameron, Tierra del Fuego	Russfin	53	45	3	69	12	40	Mapcarta	aldea	19-20-11-1960	-69.2111	-53.7508	Luis Peña	[67]
141	Cataptygma arcuatum Townes, 1970	Magallanes: Russfin al S.E. de Cameron en Tierra del Fuego	Russfin	53	45	3	69	12	40	Mapcarta	aldea	no date	-69.2111	-53.7508	coletor desconhecido	[58]
142	Cataptygma balteatum Townes, 1970	Prov. Talca, El Randal	El Radal	35	24	56	71	3	16	Mapcarta	aldea	1957-11-28	-71.0544	-35.4156	Luis Peña	[67]
143	Cataptygma balteatum Townes, 1970	Fundo Malcho, Linares	Malcho	36	11	41	71	25	0	Geonames	populated place	??-11-1956	-71.4167	-36.1947	Luis Peña	[67]
144	Cataptygma pectorale Townes, 1970	Tolhuaca, Malleco Prov.	Termas de Tolhuaca	38	14	7	71	42	45	Geonames	hot spring(s)	08-11-01-1962	-71.7125	-38.2353	Luis Peña	[67]
145	Cataptygma pectorale Townes, 1970	Dalcahue, Chiloe Island	Dalcahue	42	22	46	73	38	50	Mapcarta	Ciudad	17-01 a 14-02-1962	-73.6472	-42.3794	Luis Peña	[67]
146	Cataptygma pectorale Townes, 1970	Ternas, Talhuaca, Maleco	Termas de Tolhuaca	38	14	7	71	42	45	Geonames	hot spring(s)	15-20-01-1959	-71.7125	-38.2353	Luis Peña	[67]
964	Charitopes australis Townes, 1983	Magallanes: El Ganso, Seno Otway	Río El Ganzo	53	8	12	71	24	0	Geonames	stream	26.II.1961	-71.4	-53.1367	T. Cekalovic	[72]
888	Chilecryptus ithyption (Porter, 1967)	Chiloé: Dalcahue on Chiloé Island	Dalcahue	42	22	46	73	38	50	Mapcarta	Ciudad	17.I-14.II.1962	-73.6472	-42.3794	L.E. Peña	[59]
890	Chilecryptus ithyption (Porter, 1967)	Malleco: Sierra Nevada	Sierra Nevada	38	36	58	71	36	0	Mapcarta	mirador	31.XII.1961	-71.6	-38.6161	L.E. Peña	[59]
891	Chilecryptus ithyption (Porter, 1967)	Chiloé: Aucar I.	Aucar	42	10	0	73	29	14	Geonames	populated place	06.I.1952	-73.4872	-42.1667	L.E. Peña	[59]
96	Chilecryptus rhadinus (Porter, 1967)	Magallanes: Laguna Amarga. Se extiende hasta Aconcagua.	Laguna Amarga	50	58	31	72	44	57	Geonames	lake	no date	-72.7492	-50.9753	coletor desconhecido	[58]
892	Chilecryptus rhadinus (Porter, 1967)	Santiago: El Canelo	El Canelo (Santiago)	33	34	33	70	27	3	Geonames	populated place	19.XI.1964	-70.4508	-33.5758	C.C. Porter	[59]
893	Chilecryptus rhadinus (Porter, 1967)	Aconcagua: Valle Los Piuquenes, Río Blanco	Río Blanco [Valle de Los Piuquenes]	32	54	33	70	18	17	Mapcarta	Estación de ferrocarril	07-12.II.1964	-70.3047	-32.9092	L.E. Peña	[59]
895	Chilecryptus rhadinus (Porter, 1967)	Valparaíso: Viña del Mar	Viña del Mar	33	1	44	71	30	57	Mapcarta	comuna	03.XII.1915	-71.5158	-33.0289	P. Herbst	[59]
896	Chilecryptus rhadinus (Porter, 1967)	O'Higgins: Graneros	Graneros	34	3	52	70	43	35	Mapcarta	pueblo	04.III.1962	-70.7264	-34.0644	L.E. Peña	[59]
897	Chilecryptus rhadinus (Porter, 1967)	Arauco: Alt. Nahuelbuta	PN Nahuelbuta (entrada)	37	49	23	72	57	37	Mapcarta		16.I.1964	-72.9603	-37.8231	L.E. Peña	[59]
898	Chilecryptus rhadinus (Porter, 1967)	Arauco: Caramávida	Caramávida	37	41	36	73	21	13	Mapcarta	aldea	01-06.I.1954	-73.3536	-37.6933	L.E. Peña	[59]
899	Chilecryptus rhadinus (Porter, 1967)	Arauco: Pichinahuel (Cord. Nahuelbuta)	Cerro Pichinahuel	37	47	58	73	1	38	Geonames	cerro	20.II.1953	-73.0272	-37.7994	L.E. Peña	[59]
900	Chilecryptus rhadinus (Porter, 1967)	Malleco: Angol	Angol	37	47	42	72	42	58	Geonames	seat of a second-order administrative division	30.X.1950	-72.7161	-37.795	L.E. Peña	[59]
901	Chilecryptus rhadinus (Porter, 1967)	Malleco: Curacautín	Curacautín	38	26	26	71	53	21	Geonames	populated place	27-29.I.1959	-71.8892	-38.4406	L.E. Peña	[59]
902	Chilecryptus rhadinus (Porter, 1967)	Cautín: Lanco	Lanco	39	27	8	72	46	32	Mapcarta	pueblo	30.XII.1960	-72.7756	-39.4522	G. García	[59]
904	Chilecryptus rhadinus (Porter, 1967)	Cautín: Temuco	Temuco	38	44	11	72	35	26	Mapcarta	ciudad	28.I.1957	-72.5906	-38.7364	F. Marguéz	[59]
905	Chilecryptus rhadinus (Porter, 1967)	Llanquihue: Maullín	Maullín	41	36	58	73	35	42	Mapcarta	pueblo	10.II.1943	-73.595	-41.6161	coletor desconhecido	[59]
906	Chilecryptus rhadinus (Porter, 1967)	Chiloé: Dalcahue, Chiloé Island	Dalcahue	42	22	46	73	38	50	Mapcarta	Ciudad	17-31.I.1962	-73.6472	-42.3794	coletor desconhecido	[59]
907	Chilecryptus rhadinus (Porter, 1967)	Aisén: Cohaique	Coyhaique	45	34	16	72	4	7	Mapcarta	ciudad	08.XII.1940	-72.0686	-45.5711	P.A. Berry	[59]
909	Chilecryptus rhadinus (Porter, 1967)	Aisén: Río Mañihuales	Río Mañiguales	45	17	47	72	20	20	Geonames	stream	04-06.XII.1962	-72.3389	-45.2964	L.E. Peña	[59]
910	Chilecryptus rhadinus (Porter, 1967)	Magallanes: Laguna Amarga	Laguna Amarga	50	58	31	72	44	57	Geonames	lake	16-20.XII.1962	-72.7492	-50.9753	L.E. Peña	[59]
1061	Chilecryptus rhopalum (Porter, 1967)	O'Higgins, Graneros, Bosque de los Conservados	Graneros	34	3	52	70	43	35	Mapcarta	pueblo	II.1962	-70.7264	-34.0644	L.E. Peña	[59]
98	Chilecryptus tetracanthus (Spinola, 1851)	Victoria	Victoria	38	13	58	72	19	58	Geonames	populated place	no date	-72.3328	-38.2328	coletor desconhecido	[57]
99	Chilecryptus tetracanthus (Spinola, 1851)	Magallanes: Cabo Nose en Tierra del Fuego. Alcanza hasta Coquimbo	Cabo Nose	53	44	44	70	8	1	Geonames	cape	no date	-70.1336	-53.7456	coletor desconhecido	[58]
976	Chilelabus callistictus Porter, 1998	Santiago: Reserva Nacional Río Clarillo	PN Río Clarillo	33	42	42	70	31	29	Mapcarta	Parque Nacional	02.XII.1988-03.I.1989	-70.5247	-33.7117	Ch. Porter & Chr. González	[16]
977	Chilelabus callistictus Porter, 1998	Santiago: El Canelo	El Canelo (Santiago)	33	34	33	70	27	3	Geonames	populated place	X-XII.1982	-70.4508	-33.5758	L.E. Peña	[16]
727	Chilhoplites unicinctatus (Dalla Torre, 1902)	Coquimbo	Coquimbo	29	57	11	71	20	22	Geonames	seat of a second-order administrative division	no date	-71.3394	-29.9531	coletor desconhecido	[57]
979	Chilhoplites unicinctatus (Dalla Torre, 1902)	Cautín: Pucón, Península	Península de Pucón	39	16	17	71	59	46	Mapcarta	península	26-30.XI.1989	-71.9961	-39.2714	C. Porter	[16]
980	Chilhoplites unicinctatus (Dalla Torre, 1902)	Llanquihue: Carelmapu, Llanquihue S.W.	Carelmapu	41	44	53	73	42	22	Mapcarta	pueblo	II-III.1957	-73.7061	-41.7481	L.E. Peña	[16]
981	Chilhoplites unicinctatus (Dalla Torre, 1902)	Llanquihue: Río Petrohue Camping, Parq. Nac. Vicente Pérez Rosales	Río Petrohue	41	21	25	72	23	4	Mapcarta	mirador	02.III.1986	-72.3844	-41.3569	C. Porter & T. O'Neill	[16]
393	Chineater masneri Wahl, 1993	Cautin, Conguillio Nat. Park	PN Conguillío	38	40	40	71	40	11	Mapcarta	Parque Nacional	1988-02-04	-71.6697	-38.6778	Masner	[73]
394	Chineater masneri Wahl, 1993	Valdivia, Enco	Enco	39	54	59	72	8	54	Mapcarta	aldea	1978-02-20	-72.1483	-39.9164	Peña	[73]
395	Cidaphus aeruginosus Dasch, 1974	Isla Navarino, Puerto Williams, Magallanes	Puerto Williams	54	56	9	67	36	22	Mapcarta	localidad	22-26-11-1960	-67.6061	-54.9358	L. Peña	[74]
396	Cidaphus aeruginosus Dasch, 1974	Fundo Malcho, Canal del Parral, Linares	Malcho	36	11	41	71	25	0	Geonames	populated place	11-20-10-1964	-71.4167	-36.1947	L. Peña	[74]
398	Cidaphus aeruginosus Dasch, 1974	Río Las Minas, Magallanes	Río de Las Minas	53	9	46	70	53	26	Mapcarta	arroyo	10-15-01-1966	-70.8906	-53.1628	Flint & Cekalovic	[74]
399	Cidaphus angulatus Dasch, 1974	Las Hedionditas	Las Hediondas	29	54	56	69	59	29	Geonames	localidad	10-11-01-1966	-69.9914	-29.9156	L. Peña	[74]
402	Cidaphus angulatus Dasch, 1974	Guayacán, Santiago	Guayacán	33	37	3	70	20	56	Geonames	populated place	??-01-1951	-70.3489	-33.6175	L. Peña	[74]
403	Cidaphus angulatus Dasch, 1974	Río Blanco, Aconcagua	Río Blanco (Valparaíso)	32	54	33	70	18	17	Mapcarta	Estación de ferrocarril	05-08-12-1961	-70.3047	-32.9092	L. Peña	[74]
404	Cidaphus angulatus Dasch, 1974	Río Los Choros, Coquimbo	Llano Los Choros	29	13	11	71	18	36	Geonames	plain	29-30-10-1961	-71.31	-29.2197	L. Peña	[74]
405	Cidaphus angulatus Dasch, 1974	Río Los Molles, Coquimbo	Los Molles (Coquimbo)	30	45	49	70	51	8	Mapcarta	aldea	07-10-11-1961	-70.8522	-30.7636	L. Peña	[74]
406	Cidaphus angulatus Dasch, 1974	Río Teno, Curicó	Rauco (Río Teno)	34	56	0	71	16	35	Mapcarta	alojamiento	1962-03-08	-71.2764	-34.9333	L. Peña	[74]
1026	Cidaphus angulatus Dasch, 1974	Quebrada el Leon, Atacama	Quebrada el Leon, Caldera								quebrada	5.X.1980	-70.7403	-26.9621	L.E. Peña	[75]
49	Clasis masafuerae (Roman, 1920)	Masafuera (Juan Fernández Island)	Isla Alejandro Selkirk	33	46	9	80	47	33	Mapcarta	isla	27/12 1917 [sic]	-80.7925	-33.7692	coletor desconhecido	[76]
1107	Clistopyga speculata Bordera & Palacio, 2019	Santiago: El Canelo	El Canelo (Santiago)	33	34	33	70	27	3				-70.4508	-33.5758	Porter	[77]
1108	Clistopyga speculata Bordera & Palacio, 2019	Cautín: Pucón (Peninsula)	Península de Pucón	39	16	17	71	59	46				-71.9961	-39.2714	Porter	[77]
1109	Clistopyga speculata Bordera & Palacio, 2019	Concepción	Concepción	36	49	38	73	3	1				-73.0503	-36.8272	T. Cehalovick	[77]
1110	Clistopyga speculata Bordera & Palacio, 2019	Región Metropolitana, Santiago, Macul	Macul	33	28	56	70	35	57				-70.5992	-33.4822	Luis Peña	[77]
1111	Clistopyga speculata Bordera & Palacio, 2019	Santiago: Maipu	Maipú	33	30	24	70	48	44				-70.8122	-33.5067	Lionel Stange	[77]
1112	Clistopyga speculata Bordera & Palacio, 2019	Santiago: Melocotón	Melocotón	33	41	35	70	20	9				-70.3358	-33.6931	Luis Peña	[77]
1113	Clistopyga speculata Bordera & Palacio, 2019	Aconcagua: Valle Los Piuquenes, Río Blanco	Río Blanco [Valle de Los Piuquenes]	32	54	33	70	18	17				-70.3047	-32.9092	Luis Peña	[77]
1114	Clistopyga speculata Bordera & Palacio, 2019	Santiago	Santiago	33	27	25	70	38	53				-70.6481	-33.4569	C. Porter & C.O. Gonzalez	[77]
101	Cosmiocryptus aricae Porter, 1985	Prov. Tarapacá, Chapiquiña	Chapiquiña	18	23	45	69	32	12	Mapcarta	localidad	??-01-1977	-69.5367	-18.3958	C. Porter	[78]
846	Cosmiocryptus weyrauchi (Porter, 1967)	Tarapacá: Belén	Belén	18	28	4	69	30	54	Mapcarta	aldea	18-19.VII.1976	-69.515	-18.4678	C. Porter; C. Calmbacher & H. Vargas	[78]
847	Cosmiocryptus weyrauchi (Porter, 1967)	Tarapacá: Chapiquinã	Chapiquiña	18	23	45	69	32	12	Mapcarta	localidad	I.1977	-69.5367	-18.3958	C. Porter	[78]
848	Cosmiocryptus weyrauchi (Porter, 1967)	Tarapacá: Socoroma	Socoroma	18	15	49	69	36	8	Mapcarta	localidad	28.VI.1977	-69.6022	-18.2636	C. Porter	[78]
727	Cryptus problema (Spinola, 1851)	Coquimbo	Coquimbo	29	57	11	71	20	22	Geonames	seat of a second-order administrative division	no date	-71.3394	-29.9531	coletor desconhecido	[68]
84	Cyclaulus eremia Porter, 1976	Prov. Tarapacá, Molinos prox. Poconchile en el Valle de Lluta	Molinos	18	22	54	69	56	41	Mapcarta	localidad	12-20-07-1975	-69.9447	-18.3817	C. Porter & A. Matta	[79]
37	Diadegma fugitivum (Haliday, 1836)	Puerto del Hambre (= "Port Famine") [sic]	Puerto del Hambre	53	36	49	70	55	48	Mapcarta	localidad	no date	-70.93	-53.6136	Captain P.P. King; R.N. & F.R.S.	[80]
39	Diadegma leontiniae (Brèthes, 1923)	Santiago, campus Antumapu de la Universidad de Chile	Antumapu	33	34	10	70	37	57	Mapcarta	campus universitario	13-05 a 02-08-1983	-70.6325	-33.5694	María A. Guerrero	[81]
40	Diadegma leontiniae (Brèthes, 1923)	Centro Regional de INvestigaciones La Platina (INIA), Santioago de Chile	Rinconada de Cerda	33	30	0	70	52	0	Geonames	farm	?-11 a ?-04-1998	-70.8667	-33.5	Sandra B. Muriel & Audrey A. Grez	[82]
42	Diadegma simile (Brèthes, 1913)	Valle Azapa in Tacna	Valle de Azapa	18	30	21	70	11	29	Geonames	valley	no date	-70.1914	-18.5058	Carlos E. Porter	[83]
43	Diadegma simile (Brèthes, 1913)	La Ligua	La Ligua	32	26	59	71	13	54	Mapcarta	ciudad	no date	-71.2317	-32.4497	Carlos E. Porter	[83]
295	Dicaelotus gusenleitneri Diller, 2009	El Manzano Cordillera	El Manzano	33	34	44	70	24	56	Geonames	railroad station	??-11-1993	-70.4156	-33.5789	Peña & Ungarte	[84]
296	Dicaelotus gusenleitneri Diller, 2009	Loncoche	Loncoche	39	22	14	72	37	48	Mapcarta	villa	2005-01-24	-72.63	-39.3706	M. Halada	[84]
129	Dichrogaster atriventris Townes, 1983	Piscicultura, Río Blanco, Aconcagua	Río Blanco (Valparaíso)	32	54	33	70	18	17	Mapcarta	Estación de ferrocarril	11-18-11-1964	-70.3047	-32.9092	Luis Peña	[72]
130	Dichrogaster atriventris Townes, 1983	El Canelo	El Canelo (Santiago)	33	34	33	70	27	3	Geonames	populated place	1946-11-17	-70.4508	-33.5758	Luis Peña	[72]
183	Diplazon laetatorius (Fabricius, 1781)	Aconcagua, 5 miles north of Concon	Concón	32	53	29	71	30	23	GoogleEarth		1950-12-16	-71.5064	-32.8914	Ross & Michelbacher	[85]
184	Diplazon laetatorius (Fabricius, 1781)	Angol	Angol	37	47	42	72	42	58	Geonames	seat of a second-order administrative division	1950-12-31	-72.7161	-37.795	Ross & Michelbacher	[85]
185	Diplazon laetatorius (Fabricius, 1781)	Bío-Bío, 5 km west of Tucapel	Tucapel	37	18	49	71	59	35	GoogleEarth		1950-12-28	-71.9931	-37.3136	Ross & Michelbacher	[85]
187	Diplazon laetatorius (Fabricius, 1781)	La Balsa, Cordillera Parral, Linares	La Balsa	36	19	16	71	17	41	Mapcarta	aldea	25-27-02-1956	-71.2947	-36.3211	L. Peña	[85]
188	Diplazon laetatorius (Fabricius, 1781)	Los Maitenes, Santigo	Los Maitenes	33	32	7	70	15	50	Mapcarta	aldea	1954-10-18	-70.2639	-33.5353	L. Peña	[85]
189	Diplazon laetatorius (Fabricius, 1781)	Mamina	Mamiña	20	4	19	69	13	1	Mapcarta	localidad	1951-09-15	-69.2169	-20.0719	L. Peña	[85]
190	Diplazon laetatorius (Fabricius, 1781)	Parca	Parca	20	0	43	69	12	11	Mapcarta	aldea	no date	-69.2031	-20.0119	coletor desconhecido	[85]
191	Diplazon laetatorius (Fabricius, 1781)	Bosque del Quintero	Bosque de Quintero	32	47	43	71	30	49	Mapcarta	bosque nativo relicto	??-03-1972 a ??-02-1973	-71.5136	-32.7953	Vivian Jerez; Dolly Lanfranco & Belisalia Andrade	[61]
177	Diplazon quadrincisus (Spinola, 1851)	Cordillera de Lonquimay, Lago Galletue	Lago Galletué	38	41	39	71	15	47	Geonames	lago	09-12-01-1962	-71.2631	-38.6942	L. Peña	[85]
178	Diplazon quadrincisus (Spinola, 1851)	Dalcahue, Chiloe Island	Dalcahue	42	22	46	73	38	50	Mapcarta	Ciudad	17-01 a 14-02-1962	-73.6472	-42.3794	L. Peña	[85]
179	Diplazon quadrincisus (Spinola, 1851)	Banos de Cauquenes	Baños de Cauquenes	34	14	54	70	33	20	Mapcarta	balneario	??-??-1907	-70.5556	-34.2483	P. Herbst	[85]
180	Diplazon quadrincisus (Spinola, 1851)	Liucura, Malleco	Liucura	38	38	42	71	5	20	Geonames	populated place	01-09-01-1959	-71.0889	-38.645	L. Peña	[85]
133	Distathma backstromi (Roman, 1920)	Masatierra (Juan Fernández Island)	Isla Robinson Crusoe	33	38	22	78	51	24	Mapcarta	isla	??-07-1917	-78.8567	-33.6394	coletor desconhecido	[76]
1053	Distathma magellansis (Cameron, 1887)	Magallanes: Parque Chabunco	Chabunco	52	59	17	70	48	53	Mapcarta	aldea	no date	-70.8147	-52.9881	coletor desconhecido	[58]
727	Distathma sordidula (Spinola, 1851)	Coquimbo	Coquimbo	29	57	11	71	20	22	Geonames	seat of a second-order administrative division	no date	-71.3394	-29.9531	coletor desconhecido	[68]
136	Distathma xanthorrhaea (Haliday, 1836)	Valparaiso	Valparaíso	33	2	45	71	37	11	Mapcarta	ciudad	no date	-71.6197	-33.0458	Captain P.P. King; R.N. & F.R.S.	[57]
4	Dotocryptus bellicosus (Haliday, 1836)	Parque Tepuhueico, Chiloé	Parque Tepuhueico	42	46	55	74	3	35	Mapcarta	parque	2021-03-17	-74.0597	-42.7819	Sebastian Nvm	Facebook	https://www.facebook.com/photo/?fbid=10225458803640007&set=gm.2929793807300959
5	Dotocryptus bellicosus (Haliday, 1836)	Torres del Paine, Magallanes	Torres del Paine	50	56	15	73	7	12	Mapcarta	mountain	2020-03-01	-73.12	-50.9375	Daniel Figueroa	Facebook	https://www.facebook.com/photo?fbid=10157287594547632&set=pcb.2610054072608269
9	Dotocryptus bellicosus (Haliday, 1836)	Lo Moscoso, Placilla	Placilla	33	6	54	71	34	5	Mapcarta	localidad	2020-10-27	-71.5681	-33.115	Lore Hernandez	Facebook	https://www.facebook.com/lorena.hernandez.779642/videos/10221285460739831
57	Dotocryptus bellicosus (Haliday, 1836)	Puerto del Hambre (= "Port Famiine") [sic]	Puerto del Hambre	53	36	49	70	55	48	Mapcarta	localidad	no date	-70.93	-53.6136	Captain P.P. King; R.N. & F.R.S.	[80]
59	Dotocryptus bellicosus (Haliday, 1836)	Osorno	Osorno	40	34	24	73	8	9	Mapcarta	ciudad	no date	-73.1358	-40.5733	coletor desconhecido	[57]
60	Dotocryptus bellicosus (Haliday, 1836)	Prov. Valparaíso, Valle Marga-Marga, Hacienda del Pequen	El Pequén	33	6	27	71	22	41	Mapcarta	granja	09-10-1897	-71.3781	-33.1075	Carlos E. Porter	[57]
62	Dotocryptus bellicosus (Haliday, 1836)	El Salto in Valparaíso	El Salto (Valparaíso)	33	2	43	71	30	56	Geonames	populated place	no date	-71.5156	-33.0453	coletor desconhecido	[57]
65	Dotocryptus bellicosus (Haliday, 1836)	Illapel	Illapel	31	37	58	71	10	6	Mapcarta	ciudad	no date	-71.1683	-31.6328	Rodolfo Wagenknecht	[86]
68	Dotocryptus bellicosus (Haliday, 1836)	Bosque del Quintero	Bosque de Quintero	32	47	43	71	30	49	Mapcarta	bosque nativo relicto	??-03-1972 a ??-02-1973	-71.5136	-32.7953	Vivian Jerez; Dolly Lanfranco & Belisalia Andrade	[61]
1075	Dotocryptus bellicosus (Haliday, 1836)	Magallanes: Cerro Castillo	Cerro Castillo	51	15	23	72	20	41	Mapcarta	capital comunal	no date	-72.3447	-51.2564	coletor desconhecido	[58]
1076	Dotocryptus bellicosus (Haliday, 1836)	Llanquihue (Calbutué, Punta Huano)	Cayutué	41	13	10	72	16	52	Geonames	populated place	no date	-72.2811	-41.2194	coletor desconhecido	[58]
6	Dotocryptus pedisequus (Spinola, 1851)	Gorbea, Araucanía	Gorbea	39	6	12	72	40	34	Mapcarta	localidad	2021-02-17	-72.6761	-39.1033	Matias Povea	Facebook	https://www.facebook.com/photo/?fbid=10224480184369287&set=pcb.2907705089509831
8	Dotocryptus pedisequus (Spinola, 1851)	Valparaíso	Valparaíso	33	2	45	71	37	11	Mapcarta	ciudad	2021-04-17	-71.6197	-33.0458	Jason Varas	Facebook	https://www.facebook.com/photo/?fbid=3919840481464526&set=gm.2952059261741080
70	Dotocryptus pedisequus (Spinola, 1851)	Río Branco, Aconcagua	Río Blanco (Valparaíso)	32	54	33	70	18	17	Mapcarta	Estación de ferrocarril	no date	-70.3047	-32.9092	coletor desconhecido	[87]
727	Dotocryptus pedisequus (Spinola, 1851)	Coquimbo	Coquimbo	29	57	11	71	20	22	Geonames	seat of a second-order administrative division	no date	-71.3394	-29.9531	coletor desconhecido	[68]
50	Ecphysis cyanea Townes, 1969	Dalcahue, Chiloe Island	Dalcahue	42	22	46	73	38	50	Mapcarta	Ciudad	17-01 a 14-02-1962	-73.6472	-42.3794	Luis Peña	[88]
690	Enicospilus merdarius (Gravenhorst, 1829)	South of Juan Fernández	Isla Robinson Crusoe	33	38	22	78	51	24	Mapcarta	isla	no date	-78.8567	-33.6394	coletor desconhecido	[57]
691	Enicospilus merdarius (Gravenhorst, 1829)	Más Afuera	Isla Alejandro Selkirk	33	46	9	80	47	33	Mapcarta	isla	no date	-80.7925	-33.7692	coletor desconhecido	[57]
692	Enicospilus merdarius (Gravenhorst, 1829)	Más a Tierra	Isla Robinson Crusoe	33	38	22	78	51	24	Mapcarta	isla	no date	-78.8567	-33.6394	coletor desconhecido	[57]
693	Enicospilus merdarius (Gravenhorst, 1829)	Bosque del Quintero	Bosque de Quintero	32	47	43	71	30	49	Mapcarta	bosque nativo relicto	??-03-1972 a ??-02-1973	-71.5136	-32.7953	Vivian Jerez; Dolly Lanfranco & Belisalia Andrade	[61]
695	Enicospilus trilineatus (Brullé, 1846)	South of Juan Fernández	Isla Robinson Crusoe	33	38	22	78	51	24	Mapcarta	isla	no date	-78.8567	-33.6394	coletor desconhecido	[57]
380	Gauldianus chilensis Lanfranco, 2000	Malleco, Termas de Río Blanco	Río Blanco (La Araucanía)	39	3	56	71	40	8	Mapcarta	Alojamiento	??-07-1988	-71.6689	-39.0656	Barriga	[36]
381	Gauldianus chilensis Lanfranco, 2000	Chiloé Island, Chepu	Chepu	42	2	53	73	58	28	Mapcarta	aldea	??-10-1958	-73.9744	-42.0481	coletor desconhecido	[36]
382	Gauldianus chilensis Lanfranco, 2000	Cautin, near Termas de Panguín, Comuna de Pucón	Termas de Palguin	39	25	11	71	47	1	Mapcarta	termas	??-09-1984	-71.7836	-39.4197	Porter & O'Neill	[36]
24	Geraldus cambrensis Fitton, 1987	Prov. Llanquihue, Casa Pangue	Casa Pangue	41	3		71	52		Mapcarta	localidad	04-10-12-1926	-71.8667	-41.05	F. & M. Edwards	[89]
25	Geraldus fittoni Broad, 2010	Puerto Eden, Isla Wellington	Puerto Edén	49	7	33	74	24	48	Mapcarta	poblado	1958-12-05	-74.4133	-49.1258	coletor desconhecido	[89]
26	Glypta humilis Spinola, 1851	Santiago	Santiago	33	27	25	70	38	53	Geonames	capital of a political entity	no date	-70.6481	-33.4569	coletor desconhecido	[68]
388	Grotea cortesi (Porter, 1989)	Nef Valley	Río Nef	47	7	14	72	54	19	Geonames	stream	no date	-72.9053	-47.1206	coletor desconhecido	[90]
992	Grotea cortesi (Porter, 1989)	Santiago: El Canelo	El Canelo (Santiago)	33	34	33	70	27	3	Geonames	populated place	02-29.XI.1964	-70.4508	-33.5758	C. Porter & M. Rivera T.	[91]
993	Grotea cortesi (Porter, 1989)	Santiago: Santiago	Santiago	33	27	25	70	38	53	Geonames	capital of a political entity	I-IV.1969	-70.6481	-33.4569	L.E. Peña	[91]
994	Grotea cortesi (Porter, 1989)	Santiago: Q. Macul	Quebrada de Macul	33	29	18	70	29	14	Mapcarta	quebrada	I-IV.1969	-70.4872	-33.4883	L.E. Peña	[91]
995	Grotea cortesi (Porter, 1989)	Ñuble: ca. Chillán, zona precordillerana, Las Trancas	Las Trancas	36	54	53	71	29	45	Mapcarta	aldea	I-IV.1969	-71.4958	-36.9147	L.E. Peña	[91]
10	Grotea gayi (Spinola, 1851)	La Ligua, Valparaíso	La Ligua	32	26	59	71	13	54	Mapcarta	ciudad	2021-09-23	-71.2317	-32.4497	Cesar Martinez	Facebook	https://www.facebook.com/photo/?fbid=4489056777807936&set=gm.3066494130297592
389	Grotea gayi (Spinola, 1851)	Santiago	Santiago	33	27	25	70	38	53	Geonames	capital of a political entity	no date	-70.6481	-33.4569	coletor desconhecido	[57]
390	Grotea gayi (Spinola, 1851)	La Ligua in Aconcagua	La Ligua	32	26	59	71	13	54	Mapcarta	ciudad	??-09-1909	-71.2317	-32.4497	Carlos E. Porter	[92]
391	Grotea gayi (Spinola, 1851)	Bosque del Quintero	Bosque de Quintero	32	47	43	71	30	49	Mapcarta	bosque nativo relicto	??-03-1972 a ??-02-1973	-71.5136	-32.7953	Vivian Jerez; Dolly Lanfranco & Belisalia Andrade	[61]
996	Grotea gayi (Spinola, 1851)	Santiago: El Canelo	El Canelo (Santiago)	33	34	33	70	27	3	Geonames	populated place	no date	-70.4508	-33.5758	C. Porter & M. Rivera T.	[91]
997	Grotea gayi (Spinola, 1851)	Santiago: Maipú	Maipú	33	30	24	70	48	44	Mapcarta	comuna	no date	-70.8122	-33.5067	L.E. Peña	[91]
999	Grotea gayi (Spinola, 1851)	Ñuble: El Purgatorio, Cordillera de Chillán	Cordillera del Purgatorio	36	53	11	71	27	23	Mapcarta	cordón montañoso	no date	-71.4564	-36.8864	L.E. Peña	[91]
1000	Grotea gayi (Spinola, 1851)	Ñuble: ESSE recinto	Recinto	36	50	47	71	39	25	Mapcarta	pueblo	no date	-71.6569	-36.8464	Newton & Thayer	[91]
1002	Grotea gayi (Spinola, 1851)	Ñuble: Las Trancas, Cordillera de Chillán	Las Trancas	36	54	53	71	29	45	Mapcarta	aldea	no date	-71.4958	-36.9147	L.E. Peña	[91]
1003	Grotea gayi (Spinola, 1851)	Concepción: Hualpén	Hualpén	36	47	34	73	5	40	Mapcarta	villa	no date	-73.0944	-36.7928	coletor desconhecido	[91]
1004	Grotea gayi (Spinola, 1851)	Malleco: Termas de Manzanar	Termas de Manzanar	38	27	57	71	42	28	Mapcarta	termas	no date	-71.7078	-38.4658	C. Porter & T. O'Neill	[91]
1006	Grotea gayi (Spinola, 1851)	Chiloé: Puntra	Puntra	42	7	13	73	48	57	Mapcarta	localidad	no date	-73.8158	-42.1203	L.E. Peña	[91]
1007	Grotea gayi (Spinola, 1851)	Magallanes: Laguna Amarga	Laguna Amarga	50	58	31	72	44	57	Geonames	lake	no date	-72.7492	-50.9753	T. Cekalovic	[91]
1074	Grotea gayi (Spinola, 1851)	Curicó: Potrero Grande, El Coigo	Potrero Grande									no date	-71.0781	-35.1963	L.E. Peña	[91]
1008	Grotea oneilli (Porter, 1989)	Coquimbo: ca. Tongoy	Tongoy	30	15	26	71	29	34	Mapcarta	balneario	30.IX.1984	-71.4928	-30.2572	C. Porter & T. O'Neill	[91]
1009	Grotea oneilli (Porter, 1989)	Coquimbo: Chigualoco ca. Los Vilos	Chigualoco	31	45	13	71	30	44	Mapcarta	aldea	30.IX.1984	-71.5122	-31.7536	C. Porter & T. O'Neill	[91]
392	Grotea superba Schmiedeknecht, 1907	La Ligua	La Ligua	32	26	59	71	13	54	Mapcarta	ciudad	no date	-71.2317	-32.4497	coletor desconhecido	[57]
1011	Grotea superba Schmiedeknecht, 1907	Aconcagua: Guardia Vieja	Guardia Vieja	32	54	10	70	16	10	Mapcarta	aldea	no date	-70.2694	-32.9028	T. Ramírez	[91]
1012	Grotea superba Schmiedeknecht, 1907	Aconcagua: Piuquenes	Río Blanco [Valle de Los Piuquenes]	32	54	33	70	18	17	Mapcarta	Estación de ferrocarril	no date	-70.3047	-32.9092	coletor desconhecido	[91]
1014	Grotea superba Schmiedeknecht, 1907	Santiago: El Canelo	El Canelo (Santiago)	33	34	33	70	27	3	Geonames	populated place	no date	-70.4508	-33.5758	L.E. Peña & C. Porter	[91]
1015	Grotea superba Schmiedeknecht, 1907	Santiago: El Peumo, Río Maipo	El Peumo	33	41	1	70	56	4	Mapcarta	aldea	no date	-70.9344	-33.6836	coletor desconhecido	[91]
1016	Grotea superba Schmiedeknecht, 1907	Santiago: Peñalolén	Peñalolén	33	28	36	70	32	31	Mapcarta	comuna	no date	-70.5419	-33.4767	L.E. Peña	[91]
1018	Grotea superba Schmiedeknecht, 1907	Curicó: Estero La Jaula, Los Queñes	Estero La Jaula	35	0	24	70	44	56	Mapcarta	arroyo	no date	-70.7489	-35.0067	coletor desconhecido	[91]
1019	Grotea superba Schmiedeknecht, 1907	Concepción: Concepción, Herbst	Concepción	36	49	38	73	3	1	Mapcarta	Ciudad	no date	-73.0503	-36.8272	coletor desconhecido	[91]
1020	Grotea superba Schmiedeknecht, 1907	Concepción: Hualpén	Hualpén	36	47	34	73	5	40	Mapcarta	villa	no date	-73.0944	-36.7928	Cekalovic	[91]
1021	Grotea superba Schmiedeknecht, 1907	Concepción: Purema	Purema	36	26	58	72	52	49	Mapcarta	aldea	no date	-72.8803	-36.4494	L.E. Peña	[91]
1022	Grotea superba Schmiedeknecht, 1907	Malleco: Curacautín	Curacautín	38	26	26	71	53	21	Geonames	populated place	no date	-71.8892	-38.4406	coletor desconhecido	[91]
13	Habronyx albifrons (Spinola, 1851)	Región de Coquimbo, Pisco Elqui	Pisco Elqui	30	7	24	70	29	36	Geonames	populated place	1987-10-06	-70.4933	-30.1233	Pérez de Arce	[93]
14	Habronyx albifrons (Spinola, 1851)	Región Metropolitana, Santiago	Santiago	33	27	25	70	38	53	Geonames	capital of a political entity	??-10-1984	-70.6481	-33.4569	L.E. Peña	[93]
15	Habronyx albifrons (Spinola, 1851)	Cajón de Maipo, El Manzano	El Manzano	33	34	44	70	24	56	Geonames	railroad station	??-11-1989	-70.4156	-33.5789	Pérez de Arce	[93]
16	Habronyx citrunus Porter, 2007	Región Metropolitana; Cajón de Maipo; El Manzano	El Manzano	33	34	44	70	24	56	Geonames	railroad station	??-11-1989	-70.4156	-33.5789	Pérez de Arce	[93]
17	Habronyx citrunus Porter, 2007	Región Metropolitana, Santiago, Macul	Macul	33	28	56	70	35	57	Mapcarta	comuna	??-11-1989	-70.5992	-33.4822	Pérez de Arce	[93]
18	Habronyx citrunus Porter, 2007	El Peumo; Río Maipo	El Peumo	33	41	1	70	56	4	Mapcarta	aldea	??-01-1953	-70.9344	-33.6836	L.E. Peña	[93]
19	Habronyx citrunus Porter, 2007	Región O'Higgins, Las Nieves, Cordillera Rengo	Las Nieves	34	28	40	70	44	31	Geonames	populated place	12-26-11-1947	-70.7419	-34.4778	L.E. Peña	[93]
269	Hoplismenus perarduus Porter, 1986	Tarapacá, Belén	Belén	18	28	4	69	30	54	Mapcarta	aldea	18-19-07-1976	-69.515	-18.4678	C.C. Porter; C.W. Calmbacher & H. Vargas	[94]
44	Hyposoter juanianus (Roman, 1920)	Más a Tierra of Juan Fernández	Isla Robinson Crusoe	33	38	22	78	51	24	Mapcarta	isla	?-07-?	-78.8567	-33.6394	coletor desconhecido	[76]
1054	Hyposoter niger (Brullé, 1846)	Valparaiso	Valparaíso	33	2	45	71	37	11	Mapcarta	ciudad	??-??-1971-??-??-1974	-71.6197	-33.0458	coletor desconhecido	[95]
1055	Hyposoter niger (Brullé, 1846)	Llanquihue (Petrohué)	Petrohué	41	8	18	72	24	5	Mapcarta	poblado	??-??-1971-??-??-1975	-72.4014	-41.1383	coletor desconhecido	[95]
102	Hypsanacis socoromae Porter, 1987	Prov. Tarapacá, Socoromá	Socoroma	18	15	49	69	36	8	Mapcarta	localidad	1977-07-24	-69.6022	-18.2636	C. Porter	[64]
727	Ichneumon violaceipennis Spinola, 1851	Coquimbo	Coquimbo	29	57	11	71	20	22	Geonames	seat of a second-order administrative division	no date	-71.3394	-29.9531	coletor desconhecido	[68]
849	Itamuton magallanes (Porter, 1967)	Magallanes: Parque Chabunco ca. Punta Arenas	Chabunco	52	59	17	70	48	53	Mapcarta	aldea	22.II.1986	-70.8147	-52.9881	C. Porter & T. O'Neill	[64]
1077	Itamuton magallanes (Porter, 1967)	Magallanes: Tres Brazos	Tres brazos									no date	-71.0831	-53.2896	coletor desconhecido	[58]
1078	Itamuton magallanes (Porter, 1967)	Magallanes: Laguna Amarga	Laguna Amarga	50	58	31	72	44	57			no date	-72.7492	-50.9753	coletor desconhecido	[58]
727	Itamuton rufitibia (Spinola, 1851)	Coquimbo	Coquimbo	29	57	11	71	20	22	Geonames	seat of a second-order administrative division	no date	-71.3394	-29.9531	coletor desconhecido	[68]
850	Itamuton rufitibia (Spinola, 1851)	Cautín: Pucón, Península en Lago Villarrica	Península de Pucón	39	16	17	71	59	46	Mapcarta	península	25-30.XI.1984	-71.9961	-39.2714	C. Porter & T. O'Neill	[64]
851	Itamuton rufitibia (Spinola, 1851)	Llanquihue: Río Petrohue Camping, Parq. Nac. Vicente Pérez Rosales	Río Petrohue	41	21	25	72	23	4	Mapcarta	mirador	02.III.1986	-72.3844	-41.3569	C. Porter & T. O'Neill	[64]
105	Itamuton stangei Porter, 1989	Prov. Santiago, Parque Nacional Río Clarillo	PN Río Clarillo	33	42	42	70	31	29	Mapcarta	Parque Nacional	1989-01-01	-70.5247	-33.7117	R.B. Miller & L.A. Stange	[96]
982	Ithaechma oneilli Porter, 1998	Santiago: Parque Nacional Río Clarillo	PN Río Clarillo	33	42	42	70	31	29	Mapcarta	Parque Nacional	25.X-04.XI.1988	-70.5247	-33.7117	Ch. Porter & Chr. González	[16]
983	Ithaechma oneilli Porter, 1998	Santiago: Penalolén	Peñalolén	33	28	36	70	32	31	Mapcarta	comuna	no date	-70.5419	-33.4767	L.E. Peña	[16]
984	Ithaechma oneilli Porter, 1998	Valdivia: Valdivia	Valdivia	39	48	51	73	14	46	Mapcarta	ciudad	I.1947	-73.2461	-39.8142	L.E. Peña	[16]
709	Itoplectis phoenogaster Porter, 1970	Tarapacá, Camarones	Camarones	19	0	36	69	52	1	Geonames	populated place	18-30-11-1952	-69.8669	-19.01	L.E. Peña	[97]
710	Itoplectis phoenogaster Porter, 1970	Tarapacá, Valle de Camarones	Camarones	19	0	36	69	52	1	Geonames	populated place	1976-07-14	-69.8669	-19.01	C.C. Porter; C.W. Calmbacher & A. Matta	[69]
2	Labena canelensis Porter, 2005	Los Ruiles, Cauquenes	RN Los Ruiles	35	49	60	72	30	5	Mapcarta	reserva nacional	2021-10-15	-72.5014	-35.8333	Juan Contreras	Facebook	https://www.facebook.com/photo/?fbid=4452960934817478&set=gm.3082472935366378
383	Labena canelensis Porter, 2005	Región Metropolitana, El Canelo	El Canelo (Santiago)	33	34	33	70	27	3	Geonames	populated place	1964-11-19	-70.4508	-33.5758	C. Porter	[98]
384	Labena canelensis Porter, 2005	El Peumo, Río Maipo	El Peumo	33	41	1	70	56	4	Mapcarta	aldea	??-11-1951	-70.9344	-33.6836	L.E. Peña	[98]
385	Labena canelensis Porter, 2005	La Obra	La Obra	33	35	29	70	29	5	Mapcarta	localidad	18-23-12-1953	-70.4847	-33.5914	L.E. Peña	[98]
386	Labena pucon Porter, 2005	Región Novena, Cautín Province, Pucón (Península)	Península de Pucón	39	16	17	71	59	46	Mapcarta	península	09-20-12-1993	-71.9961	-39.2714	C. Porter	[98]
407	Latilumbus palliventris Townes, 1971	Laguna Amarga, Natales, Magallanes	Laguna Amarga	50	58	31	72	44	57	Geonames	lake	14-21-12-1960	-72.7492	-50.9753	Luis Peña	[51]
408	Latilumbus palliventris Townes, 1971	Puerto de Puyehue, Osorno	Puyehue	40	39	34	72	36	6	Mapcarta	localidad	1957-02-11	-72.6017	-40.6594	Luis Peña	[51]
424	Lepidura abbreviata Dasch, 1974	Antillanca, Osorno	Antillanca	40	46	33	72	12	15	Mapcarta	complejo volcánico	1955-03-18	-72.2042	-40.7758	L. Peña	[74]
425	Lepidura abbreviata Dasch, 1974	Carelmapu, Llanquihue	Carelmapu	41	44	53	73	42	22	Mapcarta	pueblo	21-28-02-1957	-73.7061	-41.7481	L. Peña	[74]
460	Lepidura abbreviata Dasch, 1974	Oncol	Parque Oncol	39	42		73	19	36	Mapcarta	Parque	2006-12-21	-73.3267	-39.7	coletor desconhecido	[99]
461	Lepidura abbreviata Dasch, 1974	Chiloé, Terao	Terao	42	42	19	73	39	0	Geonames	populated place	10-12-03-1988	-73.65	-42.7053	L.E. Peña	[99]
426	Lepidura callaina Dasch, 1974	Río de Las Minas, Magallanes	Río de Las Minas	53	9	46	70	53	26	Mapcarta	arroyo	1969-01-15	-70.8906	-53.1628	T. Cekalovic	[74]
409	Lepidura collaris Townes, 1971	Curacautin, Malleco, Río Blanco	Río Blanco (La Araucanía)	39	3	56	71	40	8	Mapcarta	Alojamiento	??-02-1964	-71.6689	-39.0656	Luis Peña	[51]
410	Lepidura collaris Townes, 1971	Las Cabras, Cordillera Chillán	Las Cabras (O'Higgins)	34	17	25	71	18	22	Geonames	populated place	06-31-01-1963	-71.3061	-34.2903	Luis Peña	[51]
411	Lepidura collaris Townes, 1971	Las Trancas	Las Trancas	36	54	53	71	29	45	Mapcarta	aldea	06-11-02-1966	-71.4958	-36.9147	Luis Peña	[74]
412	Lepidura collaris Townes, 1971	Alto Caicupil, Arauco	Cayucupil	37	48	41	73	15	29	Geonames	populated place	1954-01-07	-73.2581	-37.8114	Luis Peña	[74]
413	Lepidura collaris Townes, 1971	Cherquenco, Cautin	Cherquenco	38	41	8	72	0	14	Mapcarta	villa	??-01 a ??-02-1954	-72.0039	-38.6856	L. Peña	[74]
417	Lepidura collaris Townes, 1971	Ensenada, Llanquihue	Ensenada	41	12	30	72	32	19	Mapcarta	localidad	??-12-1926	-72.5386	-41.2083	R. Shannon	[74]
418	Lepidura collaris Townes, 1971	Fundo Malcho, Linares	Malcho	36	11	41	71	25	0	Geonames	populated place	??-10-1956	-71.4167	-36.1947	L. Peña	[74]
419	Lepidura collaris Townes, 1971	Las Cabras, Cordillera Chillán	Las Cabras (O'Higgins)	34	17	25	71	18	22	Geonames	populated place	06-31-01-1963	-71.3061	-34.2903	L. Peña	[74]
420	Lepidura collaris Townes, 1971	Las Trancas	Las Trancas	36	54	53	71	29	45	Mapcarta	aldea	06-11-02-1966	-71.4958	-36.9147	L. Peña	[74]
421	Lepidura collaris Townes, 1971	Pichinahuel, Cordillera Nahuelbuta, Arauco	Cerro Pichinahuel	37	47	58	73	1	38	Geonames	cerro	10-20-01-1959	-73.0272	-37.7994	L. Peña	[74]
422	Lepidura collaris Townes, 1971	Puerto Fuy, Valdivia	Puerto Fuy	39	52	24	71	53	40	Mapcarta	localidad	1955-03-04	-71.8944	-39.8733	R. & E. Shannon	[74]
423	Lepidura collaris Townes, 1971	Río Blanco, Curacautín, Malleco	Río Blanco (La Araucanía)	39	3	56	71	40	8	Mapcarta	Alojamiento	27-31-01-1959	-71.6689	-39.0656	L. Peña	[74]
1066	Lepidura collaris Townes, 1971	Curicó: Potrero Grande, El Coigo	Potrero Grande									1955-01-11	-71.0781	-35.1963	L. Peña	[74]
427	Lepidura improcera Dasch, 1974	El Salto, Magallanes	Estancia El Salto	52	33	44	71	39	7	Geonames	ranch(es)	1952-01-25	-71.6519	-52.5622	M. Etcheverry	[74]
428	Lepidura mallecoensis Dasch, 1974	Parque Nacional Nahuelbuta, Malleco	PN Nahuelbuta (entrada)	37	49	23	72	57	37	Mapcarta		24-27-01-1967	-72.9603	-37.8231	L. Stange	[74]
429	Lepidura mallecoensis Dasch, 1974	Curacautin, Malleco, Río Blanco	Río Blanco (La Araucanía)	39	3	56	71	40	8	Mapcarta	Alojamiento	??-02-1964	-71.6689	-39.0656	L. Peña	[74]
464	Lepidura mallecoensis Dasch, 1974	Curiñanco	Curiñanco	39	44	7	73	23	23	Mapcarta	localidad	2007-02-20	-73.3897	-39.7353	coletor desconhecido	[99]
464	Lepidura nigricephala Araujo & Vivallo, 2018	Región de Los Rios, Valdivia	Valdivia	39	48	51	73	14	46	Mapcarta	ciudad	2007-09-25	-73.2461	-39.8142	Cecilia Ruiz	[99]
430	Lepidura olivacea Dasch, 1974	Río Tres Pasos, Magallanes	Río Tres Pasos	51	17	26	72	40	43	Geonames	stream	1960-12-11	-72.6786	-51.2906	L. Peña	[74]
431	Lepidura olivacea Dasch, 1974	Carelmapu, Llanquihue	Carelmapu	41	44	53	73	42	22	Mapcarta	pueblo	21-28-02-1957	-73.7061	-41.7481	L. Peña	[74]
432	Lepidura olivacea Dasch, 1974	Ensenada, Llanquihue	Ensenada	41	12	30	72	32	19	Mapcarta	localidad	13-16-01-1962	-72.5386	-41.2083	L. Peña	[74]
433	Lepidura olivacea Dasch, 1974	Las Cabras, Cordillera Chillán	Las Cabras (O'Higgins)	34	17	25	71	18	22	Geonames	populated place	06-31-01-1963	-71.3061	-34.2903	L. Peña	[74]
434	Lepidura olivacea Dasch, 1974	Pichinahuel, Cordillera Nahuelbuta, Arauco	Cerro Pichinahuel	37	47	58	73	1	38	Geonames	cerro	10-20-01-1959	-73.0272	-37.7994	L. Peña	[74]
435	Lepidura olivacea Dasch, 1974	Pucatrihue, Osorno	Pucatrihue	40	32	15	73	42	40	Mapcarta	aldea	21-28-04-1968	-73.7111	-40.5375	L. Peña	[74]
436	Lepidura olivacea Dasch, 1974	Puerto Cisnes, Aysén	Puerto Cisnes	44	44	50	72	41	49	Geonames	populated place	??-02-1961	-72.6969	-44.7472	L. Peña	[74]
437	Lepidura olivacea Dasch, 1974	Puerto Fuy, Valdivia	Puerto Fuy	39	52	24	71	53	40	Mapcarta	localidad	1955-03-04	-71.8944	-39.8733	L. Peña	[74]
438	Lepidura olivacea Dasch, 1974	Río Carihueico, Chiloé	Río Carihueico	42	20	4	73	46	30	Mapcarta	río	10-20-02-1957	-73.775	-42.3344	L. Peña	[74]
439	Lepidura olivacea Dasch, 1974	Río Gol-Gol, Osorno	Río Golgol	40	40	34	72	20	24	Mapcarta	stream	08-11-02-1957	-72.34	-40.6761	L. Peña	[74]
440	Lepidura olivacea Dasch, 1974	Termas Tolhuaca, Malleco	Termas de Tolhuaca	38	14	7	71	42	45	Geonames	hot spring(s)	15-20-01-1959	-71.7125	-38.2353	L. Peña	[74]
441	Lepidura rubicunda Dasch, 1974	Los Leonora, O'Higgins	La Leonora (Chillán)	36	32	19	71	27	55	Geonames	locality	1954-12-28	-71.4653	-36.5386	L. Peña	[74]
442	Lepidura rubicunda Dasch, 1974	Tilama, El Naranjo, Coquimbo	Tilama	32	5	12	71	10	2	Mapcarta	aldea	??-10-1967	-71.1672	-32.0867	L. Peña	[74]
466	Lepidura rubicunda Dasch, 1974	Los Maitenes, Santiago	Los Maitenes	33	32	7	70	15	50	Mapcarta	aldea	1954-10-16	-70.2639	-33.5353	L. Peña	[99]
467	Lepidura seminitida Araujo & Vivallo, 2018	Prov. Valdivia, Valdivia (Parque Oncol)	Parque Oncol	39	42		73	19	36	Mapcarta	Parque	1986-05-15	-73.3267	-39.7	E. Krahmer	[99]
443	Lepidura tenebrosa Dasch, 1974	Pichinahuel, Cordillera Nahuelbuta, Arauco	Cerro Pichinahuel	37	47	58	73	1	38	Geonames	cerro	10-20-01-1959	-73.0272	-37.7994	L. Peña	[74]
444	Lepidura tenebrosa Dasch, 1974	Parque Nacional Nahuelbuta, Malleco	PN Nahuelbuta (entrada)	37	49	23	72	57	37	Mapcarta		24-27-01-1967	-72.9603	-37.8231	L. Stange	[74]
468	Lepidura tenebrosa Dasch, 1974	Caramavida, Nahuelbuta, Arauco	Caramávida	37	41	36	73	21	13	Mapcarta	aldea	1953-02-10	-73.3536	-37.6933	L.E. Peña	[99]
445	Lepidura tuberosa Dasch, 1974	Laguna Amarga, Natales, Magallanes	Laguna Amarga	50	58	31	72	44	57	Geonames	lake	14-21-12-1960	-72.7492	-50.9753	L. Peña	[74]
447	Lepidura tuberosa Dasch, 1974	Isla Navarino, Puerto Williams, Magallanes	Puerto Williams	54	56	9	67	36	22	Mapcarta	localidad	22-26-11-1960	-67.6061	-54.9358	L. Peña	[74]
449	Lepidura tuberosa Dasch, 1974	Río de Las Minas, Magallanes	Río de Las Minas	53	9	46	70	53	26	Mapcarta	arroyo	1969-01-15	-70.8906	-53.1628	T. Cekalovic	[74]
450	Lepidura tuberosa Dasch, 1974	Rubens, Punta Arenas, Magallanes	Rubens	52	5	33	72	3	35	Geonames	populated place	1960-12-13	-72.0597	-52.0925	L. Peña	[74]
451	Lepidura tuberosa Dasch, 1974	Seno Otway, Río El Ganso, Magallanes	Río El Ganzo	53	8	12	71	24	0	Geonames	stream	1962-01-01	-71.4	-53.1367	T. Cekalovic	[74]
452	Lepidura tuberosa Dasch, 1974	Tres Brazos, Magallanes	Río Tres Brazos	51	17	26	72	40	43	Geonames	stream	1966-01-09	-72.6786	-51.2906	T. Cekalovic	[74]
469	Lepidura tuberosa Dasch, 1974	Altos de Vilches, Talca	Vilches	35	33	50	71	10	29	Geonames	populated place	18-25-10-1964	-71.1747	-35.5639	C.C. Porter	[99]
453	Lepidura variegata Dasch, 1974	Carelmapu, Llanquihue	Carelmapu	41	44	53	73	42	22	Mapcarta	pueblo	21-28-02-1957	-73.7061	-41.7481	L. Peña	[74]
454	Lepidura variegata Dasch, 1974	Cameron, Tierra del Fuego	Cámeron	53	38	23	69	38	47	Mapcarta	villa	1960-11-14	-69.6464	-53.6397	L. Peña	[74]
455	Lepidura variegata Dasch, 1974	Dalcahue, Isla Chiloé	Dalcahue	42	22	46	73	38	50	Mapcarta	Ciudad	10-20-02-1957	-73.6472	-42.3794	L. Peña	[74]
456	Lepidura variegata Dasch, 1974	Enco, Valdivia	Enco	39	54	59	72	8	54	Mapcarta	aldea	1955-02-28	-72.1483	-39.9164	L. Peña	[74]
457	Lepidura variegata Dasch, 1974	Melinka, Archipielago de Los Chonos, Chiloé	Melinka	43	53	51	73	44	47	Mapcarta	villa	02-04-11-1962	-73.7464	-43.8975	L. Peña	[74]
458	Lepidura variegata Dasch, 1974	Pichinahuel, Cordillera Nahuelbuta, Arauco	Cerro Pichinahuel	37	47	58	73	1	38	Geonames	cerro	20-28-01-1959	-73.0272	-37.7994	L. Peña	[74]
459	Lepidura variegata Dasch, 1974	Puerto Fuy, Valdivia	Puerto Fuy	39	52	24	71	53	40	Mapcarta	localidad	1955-03-04	-71.8944	-39.8733	L. Peña	[74]
471	Lepidura viridis Dasch, 1974	Oncol	Parque Oncol	39	42		73	19	36	Mapcarta	Parque	2007-03-20	-73.3267	-39.7	coletor desconhecido	[99]
21	Lissonota tacnaensis (Brèthes, 1916)	Valle Azapa (near Tacna)	Valle de Azapa	18	30	21	70	11	29	Geonames	valley	??-06-1912	-70.1914	-18.5058	Carlos E. Porter	[92]
128	Meringops minipes Townes, 1970	El Canelo, Santiago	El Canelo (Santiago)	33	34	33	70	27	3	Geonames	populated place	??-12-1950	-70.4508	-33.5758	Luis Peña	[56]
472	Mesochorus alpestris Dasch, 1974	Pichinahuel, Cordillera Nahuelbuta, Arauco	Cerro Pichinahuel	37	47	58	73	1	38	Geonames	cerro	01-10-01-1959	-73.0272	-37.7994	L. Peña	[74]
473	Mesochorus araucoensis Dasch, 1974	Pichinahuel, Arauco	Cerro Pichinahuel	37	47	58	73	1	38	Geonames	cerro	14-18-02-1956	-73.0272	-37.7994	L. Peña	[74]
474	Mesochorus araucoensis Dasch, 1974	Butamalal, Arauco	Butamalal	37	49	16	73	14	60	Mapcarta	aldea	1953-02-21	-73.25	-37.8211	L. Peña	[74]
475	Mesochorus aureus Dasch, 1974	Carelmapu, Llanquihue	Carelmapu	41	44	53	73	42	22	Mapcarta	pueblo	21-28-02-1957	-73.7061	-41.7481	L. Peña	[74]
477	Mesochorus aureus Dasch, 1974	Enco, Valdivia	Enco	39	54	59	72	8	54	Mapcarta	aldea	1955-03-06	-72.1483	-39.9164	L. Peña	[74]
478	Mesochorus aureus Dasch, 1974	Termas Tolhuaca, Malleco	Termas de Tolhuaca	38	14	7	71	42	45	Geonames	hot spring(s)	15-20-01-1959	-71.7125	-38.2353	L. Peña	[74]
1067	Mesochorus aureus Dasch, 1974	Curicó: Potrero Grande, El Coigo	Potrero Grande									??-01-1961	-71.0781	-35.1963	J. Foerster	[74]
479	Mesochorus caccabatus Dasch, 1974	Río de Las Minas, Magallanes	Río de Las Minas	53	9	46	70	53	26	Mapcarta	arroyo	1969-01-15	-70.8906	-53.1628	T. Cekalovic	[74]
481	Mesochorus caccabatus Dasch, 1974	Port de Puyehue, Osorno	Puyehue	40	39	34	72	36	6	Mapcarta	localidad	13-19-03-1955	-72.6017	-40.6594	L. Peña	[74]
482	Mesochorus caccabatus Dasch, 1974	Río Gol-Gol, Osorno	Río Golgol	40	40	34	72	20	24	Mapcarta	stream	13-19-03-1955	-72.34	-40.6761	L. Peña	[74]
483	Mesochorus chilensis Dasch, 1974	Puerto Cisnes, Aysén	Puerto Cisnes	44	44	50	72	41	49	Geonames	populated place	??-02-1961	-72.6969	-44.7472	L. Peña	[74]
484	Mesochorus cristatus Dasch, 1974	Icalma, Cordillera Lonquimay	Icalma	38	48	40	71	17	3	Geonames	populated place	1968-01-02	-71.2842	-38.8111	L. Peña	[74]
485	Mesochorus culmosus Dasch, 1974	Pichinahuel, Cordillera Nahuelbuta, Arauco	Cerro Pichinahuel	37	47	58	73	1	38	Geonames	cerro	10-20-01-1959	-73.0272	-37.7994	L. Peña	[74]
486	Mesochorus culmosus Dasch, 1974	Alto de Caicupil, Cordillera Nahuelbuta	Cayucupil	37	48	41	73	15	29	Geonames	populated place	1954-01-07	-73.2581	-37.8114	L. Peña	[74]
487	Mesochorus culmosus Dasch, 1974	Alto de Nahuelbuta, Arauco, Malleco	Cerro Alto de Nahuelbuta	37	47	12	73	2	1	Mapcarta	cerro	1958-02-11	-73.0336	-37.7867	L. Peña	[74]
488	Mesochorus culmosus Dasch, 1974	Fundo Malcho, Parral	Malcho	36	11	41	71	25	0	Geonames	populated place	1958-11-16	-71.4167	-36.1947	L. Peña	[74]
489	Mesochorus culmosus Dasch, 1974	Las Cruces, Parral, Linares	Cerro Las Cruces	36	15	5	71	23	33	Geonames	mountain	??-05-1958	-71.3925	-36.2514	L. Peña	[74]
490	Mesochorus culmosus Dasch, 1974	Laguna Amarga, Magallanes	Laguna Amarga	50	58	31	72	44	57	Geonames	lake	1966-01-27	-72.7492	-50.9753	T. Cekalovic	[74]
491	Mesochorus debilis Dasch, 1974	Dalcahue, Isla Chiloé	Dalcahue	42	22	46	73	38	50	Mapcarta	Ciudad	17-01 a 14-02-1962	-73.6472	-42.3794	L. Peña	[74]
493	Mesochorus dolosus Dasch, 1974	Enco, Valdivia	Enco	39	54	59	72	8	54	Mapcarta	aldea	1955-02-26	-72.1483	-39.9164	L. Peña	[74]
1068	Mesochorus dolosus Dasch, 1974	Curicó: Potrero Grande, El Coigo	Potrero Grande									??-10 a ??-11-1959	-71.0781	-35.1963	L. Guzman	[74]
494	Mesochorus emaciatus Dasch, 1974	Río de Las Minas, Magallanes	Río de Las Minas	53	9	46	70	53	26	Mapcarta	arroyo	1969-01-15	-70.8906	-53.1628	T. Cekalovic	[74]
495	Mesochorus expansus Dasch, 1974	Dalcahue, Isla Chiloé	Dalcahue	42	22	46	73	38	50	Mapcarta	Ciudad	17-01 a 14-02-1962	-73.6472	-42.3794	L. Peña	[74]
496	Mesochorus expansus Dasch, 1974	Aucar, Chiloé Island	Aucar	42	10	0	73	29	14	Geonames	populated place	1952-01-06	-73.4872	-42.1667	L. Peña	[74]
497	Mesochorus expansus Dasch, 1974	Butamalal, Arauco	Butamalal	37	49	16	73	14	60	Mapcarta	aldea	1953-02-21	-73.25	-37.8211	L. Peña	[74]
498	Mesochorus expansus Dasch, 1974	Carelmapu, Llanquihue	Carelmapu	41	44	53	73	42	22	Mapcarta	pueblo	21-28-02-1957	-73.7061	-41.7481	L. Peña	[74]
499	Mesochorus expansus Dasch, 1974	Cameron, Tierra del Fuego	Cámeron	53	38	23	69	38	47	Mapcarta	villa	1960-11-14	-69.6464	-53.6397	L. Peña	[74]
500	Mesochorus expansus Dasch, 1974	Caramávida, Arauco	Caramávida	37	41	36	73	21	13	Mapcarta	aldea	1953-02-10	-73.3536	-37.6933	L. Peña	[74]
502	Mesochorus expansus Dasch, 1974	Laguna Amarga, Natales, Magallanes	Laguna Amarga	50	58	31	72	44	57	Geonames	lake	14-21-12-1960	-72.7492	-50.9753	L. Peña	[74]
503	Mesochorus expansus Dasch, 1974	La Península, Magallanes	[Península Brunswick]	53	27	33	71	21	55	Geonames	peninsula	1960-12-11	-71.3653	-53.4592	T. Cekalovic	[74]
504	Mesochorus expansus Dasch, 1974	Las Trancas	Las Trancas	36	54	53	71	29	45	Mapcarta	aldea	1968-03-24	-71.4958	-36.9147	L. Peña	[74]
505	Mesochorus expansus Dasch, 1974	Los Paraguas, Cautín	PN Los Paraguas	38	43	15	71	43	38	Geonames	park	21-24-03-1955	-71.7272	-38.7208	L. Peña	[74]
506	Mesochorus expansus Dasch, 1974	Peillén Pille, Cordillera Nahuelbuta, Arauco	Peillén Pille	37	46	0	73	8	0	Geonames	farm	1954-01-15	-73.1333	-37.7667	L. Peña	[74]
507	Mesochorus expansus Dasch, 1974	Pichinahuel, Cordillera Nahuelbuta, Arauco	Cerro Pichinahuel	37	47	58	73	1	38	Geonames	cerro	1954-01-31	-73.0272	-37.7994	L. Peña	[74]
508	Mesochorus expansus Dasch, 1974	Punta Arenas, Magallanes	Punta Arenas	53	9	17	70	54	40	Geonames	seat of a first-order administrative division	1962-03-11	-70.9111	-53.1547	T. Cekalovic	[74]
509	Mesochorus expansus Dasch, 1974	Río Gol-Gol, Osorno	Río Golgol	40	40	34	72	20	24	Mapcarta	stream	13-19-03-1955	-72.34	-40.6761	L. Peña	[74]
510	Mesochorus expansus Dasch, 1974	Río Leña, Dura, Magallanes	Río Leñaduras	53	13	59	70	56	18	Mapcarta	río	1961-03-08	-70.9383	-53.2331	T. Cekalovic	[74]
511	Mesochorus expansus Dasch, 1974	Río Mañihuales, 20 km east of Puerto Aysén	Río Mañiguales	45	17	47	72	20	20	Geonames	stream	26-28-01-1961	-72.3389	-45.2964	L. Peña	[74]
512	Mesochorus expansus Dasch, 1974	Rubens, Punta Arenas, Magallanes	Rubens	52	5	33	72	3	35	Geonames	populated place	1960-12-13	-72.0597	-52.0925	L. Peña	[74]
513	Mesochorus expansus Dasch, 1974	Ruslin, southeast of Cameron, Tierra del Fuego	Russfin	53	45	3	69	12	40	Mapcarta	aldea	19-20-11-1960	-69.2111	-53.7508	L. Peña	[74]
1069	Mesochorus expansus Dasch, 1974	Curicó: Potrero Grande, El Coigo	Potrero Grande									??-01-1961	-71.0781	-35.1963	J. Foerster	[74]
1062	Mesochorus neglectus Dasch, 1974	Curicó: Potrero Grande, El Coigo	Potrero Grande									??-11 a ??-12-1959	-71.0781	-35.1963	J. Foerster	[74]
516	Mesochorus neuquenensis Dasch, 1974	Laguna Amarga, Magallanes	Laguna Amarga	50	58	31	72	44	57	Geonames	lake	1966-01-27	-72.7492	-50.9753	T. Cekalovic	[74]
517	Mesochorus neuquenensis Dasch, 1974	Pichinahuel, Cordillera Nahuelbuta, Arauco	Cerro Pichinahuel	37	47	58	73	1	38	Geonames	cerro	1953-02-12	-73.0272	-37.7994	L. Peña	[74]
518	Mesochorus neuquenensis Dasch, 1974	Piuquenes, Aconcagua	Río Blanco [Valle de Los Piuquenes]	32	54	33	70	18	17	Mapcarta	Estación de ferrocarril	08-12-02-1964	-70.3047	-32.9092	L. Peña	[74]
519	Mesochorus neuquenensis Dasch, 1974	Termas Tolhuaca, Malleco	Termas de Tolhuaca	38	14	7	71	42	45	Geonames	hot spring(s)	15-20-01-1959	-71.7125	-38.2353	L. Peña	[74]
1079	Mesochorus neuquenensis Dasch, 1974	Coihaique Alto, Aysén	Coihaique Alto									1961-03-09	-71.8608	-45.4781	L. Peña	[74]
520	Mesochorus prolixus Dasch, 1974	Dalcahue, Isla Chiloé	Dalcahue	42	22	46	73	38	50	Mapcarta	Ciudad	17-01 a 14-02-1962	-73.6472	-42.3794	L. Peña	[74]
521	Mesochorus prolixus Dasch, 1974	Alto de Caicupil, Cordillera Nahuelbuta	Cayucupil	37	48	41	73	15	29	Geonames	populated place	1954-01-07	-73.2581	-37.8114	L. Peña	[74]
522	Mesochorus prolixus Dasch, 1974	Antillanca, Osorno	Antillanca	40	46	33	72	12	15	Mapcarta	complejo volcánico	1955-03-18	-72.2042	-40.7758	L. Peña	[74]
523	Mesochorus prolixus Dasch, 1974	Belén, Tarapacá	Belén	18	28	4	69	30	54	Mapcarta	aldea	1952-10-18	-69.515	-18.4678	L. Peña	[74]
524	Mesochorus prolixus Dasch, 1974	Butamalal, Arauco	Butamalal	37	49	16	73	14	60	Mapcarta	aldea	1954-01-23	-73.25	-37.8211	L. Peña	[74]
525	Mesochorus prolixus Dasch, 1974	Caramávida, Arauco	Caramávida	37	41	36	73	21	13	Mapcarta	aldea	1953-02-10	-73.3536	-37.6933	L. Peña	[74]
526	Mesochorus prolixus Dasch, 1974	Carelmapu, Llanquihue	Carelmapu	41	44	53	73	42	22	Mapcarta	pueblo	21-28-02-1953	-73.7061	-41.7481	L. Peña	[74]
527	Mesochorus prolixus Dasch, 1974	Concepción, Concepción	Concepción	36	49	38	73	3	1	Mapcarta	Ciudad	12-15-10-1970	-73.0503	-36.8272	T. Cekalovic	[74]
529	Mesochorus prolixus Dasch, 1974	Curacautín, Curacautín	Curacautín	38	26	26	71	53	21	Geonames	populated place	1950-12-06	-71.8892	-38.4406	P. Guzeman	[74]
530	Mesochorus prolixus Dasch, 1974	El Albanico, Bío-Bío	Abanico	37	22	10	71	29	19	Mapcarta	aldea	1950-12-31	-71.4886	-37.3694	Ross & Michelbacher	[74]
1070	Mesochorus prolixus Dasch, 1974	Curicó: Potrero Grande, El Coigo	Potrero Grande									01-07-02-1961	-71.0781	-35.1963	J. Foerster	[74]
532	Mesochorus rallus Dasch, 1974	Pichinahuel, Cordillera Nahuelbuta, Arauco	Cerro Pichinahuel	37	47	58	73	1	38	Geonames	cerro	20-28-01-1959	-73.0272	-37.7994	L. Peña	[74]
533	Mesochorus remotus Dasch, 1974	El Canelo, Santiago	El Canelo (Santiago)	33	34	33	70	27	3	Geonames	populated place	1969-11-29	-70.4508	-33.5758	L. Peña	[74]
534	Mesochorus remotus Dasch, 1974	Panguipulli	Panguipulli	39	38	36	72	19	57	Geonames	populated place	1924-11-21	-72.3325	-39.6433	E. Reed	[74]
535	Mesochorus remotus Dasch, 1974	Santiago	Santiago	33	27	25	70	38	53	Geonames	capital of a political entity	1948-01-29	-70.6481	-33.4569	L. Peña	[74]
536	Mesochorus rufithorax Dasch, 1974	Curacautín, Malleco, Río Blanco	Río Blanco (La Araucanía)	39	3	56	71	40	8	Mapcarta	Alojamiento	??-02-1964	-71.6689	-39.0656	L. Peña	[74]
537	Mesochorus rufithorax Dasch, 1974	Butamalal, Arauco	Butamalal	37	49	16	73	14	60	Mapcarta	aldea	1953-02-12	-73.25	-37.8211	L. Peña	[74]
538	Mesochorus rufithorax Dasch, 1974	Caramávida, Arauco	Caramávida	37	41	36	73	21	13	Mapcarta	aldea	1953-02-10	-73.3536	-37.6933	L. Peña	[74]
542	Mesochorus rufithorax Dasch, 1974	Laguna Amarga, Magallanes	Laguna Amarga	50	58	31	72	44	57	Geonames	lake	1960-12-12	-72.7492	-50.9753	T. Cekalovic	[74]
543	Mesochorus rufithorax Dasch, 1974	Las Trancas, Nuble	Las Trancas	36	54	53	71	29	45	Mapcarta	aldea	1953-01-17	-71.4958	-36.9147	L. Peña	[74]
544	Mesochorus rufithorax Dasch, 1974	Pichinahuel, Cordillera Nahuelbuta, Arauco	Cerro Pichinahuel	37	47	58	73	1	38	Geonames	cerro	20-28-01-1959	-73.0272	-37.7994	L. Peña	[74]
545	Mesochorus rufithorax Dasch, 1974	Termas Tolhuaca, Malleco	Termas de Tolhuaca	38	14	7	71	42	45	Geonames	hot spring(s)	15-25-01-1959	-71.7125	-38.2353	L. Peña	[74]
1071	Mesochorus rufithorax Dasch, 1974	Curicó: Potrero Grande, El Coigo	Potrero Grande									01-07-02-1961	-71.0781	-35.1963	L. Peña	[74]
546	Mesochorus scrobiculatus Dasch, 1974	Gualletué, Malleco	Lago Galletué	38	41	39	71	15	47	Geonames	lago	1964-12-10	-71.2631	-38.6942	L. Peña	[74]
547	Mesochorus terminalis Dasch, 1974	Pichinahuel, Cordillera Nahuelbuta, Arauco	Cerro Pichinahuel	37	47	58	73	1	38	Geonames	cerro	01-10-01-1959	-73.0272	-37.7994	L. Peña	[74]
548	Mesochorus terminalis Dasch, 1974	Butamalal, Arauco	Butamalal	37	49	16	73	14	60	Mapcarta	aldea	1954-01-31	-73.25	-37.8211	L. Peña	[74]
549	Mesochorus versicolor Dasch, 1974	Santiago, Santiago	Santiago	33	27	25	70	38	53	Geonames	capital of a political entity	??-??-1943	-70.6481	-33.4569	E. Herrera	[74]
550	Mesochorus versicolor Dasch, 1974	Angol, Malleco	Angol	37	47	42	72	42	58	Geonames	seat of a second-order administrative division	23-28-11-1970	-72.7161	-37.795	T. Cekalovic	[74]
551	Mesochorus versicolor Dasch, 1974	5 miles north of Illapel, Coquimbo	Illapel	31	34	27	71	6	34	GoogleEarth		1950-11-30	-71.1094	-31.5742	Ross & Michelbacher	[74]
552	Mesochorus versicolor Dasch, 1974	La Leonora, O'Higgins	La Leonora (Chillán)	36	32	19	71	27	55	Geonames	locality	1954-12-28	-71.4653	-36.5386	L. Peña	[74]
106	Mesostenus cuzcensis Porter, 1973	Prov. Tarapacá, Chapiquiña	Chapiquiña	18	23	45	69	32	12	Mapcarta	localidad	??-08-1976	-69.5367	-18.3958	C. Porter & G. Díaz	[64]
47	Microcharops anticarsiae Gupta, 1987	Arica, Sancache, Valle de Azapa [sic]	Valle de Azapa	18	30	21	70	11	29	Geonames	valley	no date	-70.1914	-18.5058	coletor desconhecido	[100]
912	Myrmecacis metargas (Porter, 1967)	Santiago: El Canelo	El Canelo (Santiago)	33	34	33	70	27	3	Geonames	populated place	16.XI.1965	-70.4508	-33.5758	C.C. Porter	[59]
913	Myrmecacis metargas (Porter, 1967)	Santiago: Pérez Caldera	Pérez Caldera	33	11	0	70	21	0	Mapcarta	cerro	11.XI.1951	-70.35	-33.1833	L.E. Peña	[59]
914	Myrmecacis metargas (Porter, 1967)	O'Higgins: Poquí	Cerro Poqui	34	10	31	71	3	51	Mapcarta	cerro	19-27.III.1952	-71.0642	-34.1753	L.E. Peña	[59]
915	Myrmecacis metargas (Porter, 1967)	Ñuble: Las Trancas	Las Trancas	36	54	53	71	29	45	Mapcarta	aldea	15-18.II.1959	-71.4958	-36.9147	L.E. Peña	[59]
916	Myrmecacis metargas (Porter, 1967)	Chiloé: Chiloé Island, Dalcahue	Dalcahue	42	22	46	73	38	50	Mapcarta	Ciudad	17-18.I.1962	-73.6472	-42.3794	L.E. Peña	[59]
917	Myrmecacis metargas (Porter, 1967)	Santiago: Los Maitenes	Los Maitenes	33	32	7	70	15	50	Mapcarta	aldea	16.X.1954	-70.2639	-33.5353	L.E. Peña	[59]
919	Myrmecacis metargas (Porter, 1967)	Arauco: Pichinahuel (Cord. Nahuelbuta)	Cerro Pichinahuel	37	47	58	73	1	38	Geonames	cerro	31.I.1959	-73.0272	-37.7994	L.E. Peña	[59]
1073	Myrmecacis metargas (Porter, 1967)	Curicó: Potrero Grande, El Coigo	Potrero Grande									X.1959	-71.0781	-35.1963	J. Foerster	[59]
715	Nemeritis scaramozzinoi Di Giovanni & Araujo, 2021	El Peumo	El Peumo	33	41	1	70	56	4	Mapcarta	aldea	1967-11-23	-70.9344	-33.6836	T. Ramírez	[101]
716	Nemeritis scaramozzinoi Di Giovanni & Araujo, 2021	La Obra	La Obra	33	35	29	70	29	5	Mapcarta	localidad	??-11-1967	-70.4847	-33.5914	R. Pérez	[101]
717	Nemeritis scaramozzinoi Di Giovanni & Araujo, 2021	El Canelo	El Canelo (Santiago)	33	34	33	70	27	3	Geonames	populated place	1954-11-15	-70.4508	-33.5758	coletor desconhecido	[101]
718	Nemeritis scaramozzinoi Di Giovanni & Araujo, 2021	Quebrada El Peumo	El Peumo	33	41	1	70	56	4	Mapcarta	aldea	1966-11-21	-70.9344	-33.6836	T. Ramírez	[101]
719	Nemeritis scaramozzinoi Di Giovanni & Araujo, 2021	El Manzano	El Manzano	33	34	44	70	24	56	Geonames	railroad station	1998-02-02	-70.4156	-33.5789	A. Fierro	[101]
720	Nemeritis scaramozzinoi Di Giovanni & Araujo, 2021	Las Condes	Las Condes	33	25	14	70	30	7	Mapcarta	comuna	??-11-1968	-70.5019	-33.4206	T. Ramírez	[101]
721	Nemeritis scaramozzinoi Di Giovanni & Araujo, 2021	Macul	Macul	33	28	56	70	35	57	Mapcarta	comuna	1967-11-09	-70.5992	-33.4822	R. Pérez	[101]
722	Nemeritis scaramozzinoi Di Giovanni & Araujo, 2021	Quebrada de Macul	Quebrada de Macul	33	29	18	70	29	14	Mapcarta	quebrada	??-11-1967	-70.4872	-33.4883	R. Pérez	[101]
723	Nemeritis scaramozzinoi Di Giovanni & Araujo, 2021	Renca	Renca	33	24	15	70	42	18	Mapcarta	comuna	1969-11-23	-70.705	-33.4042	R. Vergara	[101]
724	Nemeritis scaramozzinoi Di Giovanni & Araujo, 2021	Cordillera di Santiago, El Manzano	El Manzano	33	34	44	70	24	56	Geonames	railroad station	1988-11-13	-70.4156	-33.5789	G. Arriagada	[101]
871	Nemeritis scaramozzinoi Di Giovanni & Araujo, 2021	Quebrada El Peumo	El Peumo	33	41	1	70	56	4	Mapcarta	aldea	23.XI.1967	-70.9344	-33.6836	T. Ramírez	[101]
872	Nemeritis scaramozzinoi Di Giovanni & Araujo, 2021	La Obra	La Obra	33	35	29	70	29	5	Mapcarta	localidad	XI.1967	-70.4847	-33.5914	R. Pérez	[101]
873	Nemeritis scaramozzinoi Di Giovanni & Araujo, 2021	El Canelo	El Canelo (Santiago)	33	34	33	70	27	3	Geonames	populated place	15.XI.1954	-70.4508	-33.5758	coletor desconhecido	[101]
874	Nemeritis scaramozzinoi Di Giovanni & Araujo, 2021	El Manzano	El Manzano	33	34	44	70	24	56	Geonames	railroad station	02.II.1998	-70.4156	-33.5789	A. Fierro	[101]
875	Nemeritis scaramozzinoi Di Giovanni & Araujo, 2021	Las Condes	Las Condes	33	25	14	70	30	7	Mapcarta	comuna	XI.1967	-70.5019	-33.4206	R. Pérez	[101]
876	Nemeritis scaramozzinoi Di Giovanni & Araujo, 2021	Macul	Macul	33	28	56	70	35	57	Mapcarta	comuna	09.XI.1967	-70.5992	-33.4822	R. Pérez	[101]
877	Nemeritis scaramozzinoi Di Giovanni & Araujo, 2021	Quebrada de Macul	Quebrada de Macul	33	29	18	70	29	14	Mapcarta	quebrada	13.XI.1967	-70.4872	-33.4883	R. Pérez	[101]
878	Nemeritis scaramozzinoi Di Giovanni & Araujo, 2021	Renca	Renca	33	24	15	70	42	18	Mapcarta	comuna	23.XI.1969	-70.705	-33.4042	R. Vergara	[101]
879	Nemeritis scaramozzinoi Di Giovanni & Araujo, 2021	El Manzano, Santiago	El Manzano	33	34	44	70	24	56	Geonames	railroad station	13.XI.1988	-70.4156	-33.5789	G. Arriagada	[101]
854	Neocryptopteryx hypodyneri (Porter, 1967)	Santiago: El Canelo	El Canelo (Santiago)	33	34	33	70	27	3	Geonames	populated place	21.XI.1964	-70.4508	-33.5758	C.C. Porter	[59]
855	Neocryptopteryx hypodyneri (Porter, 1967)	Santiago: Lo Valdes, Cord. S. E. Santiago	Lo Valdés	33	49	54	70	3	52	Mapcarta	localidad	I.1946	-70.0644	-33.8317	L.E. Peña	[59]
856	Neocryptopteryx hypodyneri (Porter, 1967)	Santiago: Los Maitenes	Los Maitenes	33	32	7	70	15	50	Mapcarta	aldea	14.X.1954	-70.2639	-33.5353	L.E. Peña	[59]
857	Neocryptopteryx hypodyneri (Porter, 1967)	Santiago: Maipu	Maipú	33	30	24	70	48	44	Mapcarta	comuna	II.1948	-70.8122	-33.5067	L.E. Peña	[59]
858	Neocryptopteryx hypodyneri (Porter, 1967)	Santiago: Melocotón	Melocotón	33	41	35	70	20	9	Mapcarta	Estación de ferrocarril	25-26.IX.1954	-70.3358	-33.6931	L.E. Peña	[59]
859	Neocryptopteryx hypodyneri (Porter, 1967)	Valparaíso: Limache	Limache	33	0	7	71	15	57	Mapcarta	ciudad	06.II.1920	-71.2658	-33.0019	coletor desconhecido	[59]
860	Neocryptopteryx hypodyneri (Porter, 1967)	Curicó: Estero La Jaula, Los Quenes	Estero La Jaula	35	0	24	70	44	56	Mapcarta	arroyo	04-18.I.1964	-70.7489	-35.0067	L.E. Peña	[59]
861	Neocryptopteryx hypodyneri (Porter, 1967)	Linares: Las Cruces, Cord. Parral	Cerro Las Cruces	36	15	5	71	23	33	Geonames	mountain	11-25.XI.1960	-71.3925	-36.2514	L.E. Peña	[59]
862	Neocryptopteryx hypodyneri (Porter, 1967)	Ñuble: Las Cabras, Chillán Volcán	Las Cabras (O'Higgins)	34	17	25	71	18	22	Geonames	populated place	08-15.II.1959	-71.3061	-34.2903	L.E. Peña	[59]
863	Neocryptopteryx hypodyneri (Porter, 1967)	Malleco: Angol	Angol	37	47	42	72	42	58	Geonames	seat of a second-order administrative division	03.XII.1955	-72.7161	-37.795	H. reges & L. Salgado	[59]
864	Neocryptopteryx hypodyneri (Porter, 1967)	Aconcagua: Piuquenes	Río Blanco [Valle de Los Piuquenes]	32	54	33	70	18	17	Mapcarta	Estación de ferrocarril	08-12.II.1964	-70.3047	-32.9092	L.E. Peña	[59]
865	Neocryptopteryx hypodyneri (Porter, 1967)	Valparaíso: Valparaíso	Valparaíso	33	2	45	71	37	11	Mapcarta	ciudad	??.??.1900	-71.6197	-33.0458	P. Herbst	[59]
866	Neocryptopteryx hypodyneri (Porter, 1967)	Talca: Altos de Vilches	Vilches	35	33	50	71	10	29	Geonames	populated place	18-25.X.1964	-71.1747	-35.5639	C.C. Porter	[59]
108	Neocryptopteryx metriurus (Spinola, 1851)	Magallanes: Puerto Prat (Ultima Esperanza). Se extiende hasta Santiago	Puerto Prat	51	37	39	72	38	27	Geonames	populated place	no date	-72.6408	-51.6275	coletor desconhecido	[58]
852	Neocryptopteryx metriurus (Spinola, 1851)	Cautín: Pucón, Península en Lago Villarrica	Península de Pucón	39	16	17	71	59	46	Mapcarta	península	25-30.XI.1984	-71.9961	-39.2714	C. Porter & T. O'Neill	[64]
853	Neocryptopteryx metriurus (Spinola, 1851)	Magallanes: Parque Chabunco ca. Punta Arenas	Chabunco	52	59	17	70	48	53	Mapcarta	aldea	22.II.1986	-70.8147	-52.9881	C. Porter & T. O'Neill	[64]
920	Neocryptopteryx oedipus (Porter, 1967)	Santiago: El Canelo	El Canelo (Santiago)	33	34	33	70	27	3	Geonames	populated place	I.1950	-70.4508	-33.5758	L.E. Peña	[59]
921	Neocryptopteryx oedipus (Porter, 1967)	Maule: Curanipe	Curanipe	35	50	44	72	38	9	Mapcarta	Ciudad	04.XII.1953	-72.6358	-35.8456	L.E. Peña	[59]
922	Neocryptopteryx oedipus (Porter, 1967)	Concepción: Concepción	Concepción	36	49	38	73	3	1	Mapcarta	Ciudad	5/10.1908 [sic]	-73.0503	-36.8272	P. Herbst	[59]
923	Neocryptopteryx sphaera (Porter, 1967)	Aconcagua: Hacienda Saladillo, Psicultura	Piscicultura	32	55	56	70	16	58	Mapcarta	localidad	16.XI.1958	-70.2828	-32.9322	L.E. Peña	[59]
804	Netelia gerlingi (Schrottky, 1902)	Santiago	Santiago	33	27	25	70	38	53	Geonames	capital of a political entity	no date	-70.6481	-33.4569	coletor desconhecido	[57]
805	Netelia gerlingi (Schrottky, 1902)	Talcahuano	Talcahuano	36	42	52	73	6	51	Mapcarta	ciudad	no date	-73.1142	-36.7144	coletor desconhecido	[57]
806	Netelia gerlingi (Schrottky, 1902)	Más a Tierra of Juan Fernãndez	Isla Robinson Crusoe	33	38	22	78	51	24	Mapcarta	isla	no date	-78.8567	-33.6394	coletor desconhecido	[57]
807	Netelia gerlingi (Schrottky, 1902)	Puerto de Valparaíso	Valparaíso	33	2	45	71	37	11	Mapcarta	ciudad	no date	-71.6197	-33.0458	coletor desconhecido	[57]
808	Netelia gerlingi (Schrottky, 1902)	Región Metropolitana, La Pintana	La Pintana	33	35	3	70	38	15	Mapcarta	comuna	1991-12-09	-70.6375	-33.5842	coletor desconhecido	[102]
809	Netelia gerlingi (Schrottky, 1902)	Región Metropolitana, Colina	Colina	33	12	9	70	40	30	Mapcarta	comuna	30-09 a 13-10-1992	-70.675	-33.2025	coletor desconhecido	[102]
1039	Nothischnus riverai Porter, 1967	Nahuelbuta National Park	Nahuelbuta National Park	37	49	23	72	57	37	Mapcarta		December 23-31, 1958	-72.9977	-37.7916	L.E. Peña	[62]
1040	Nothischnus riverai Porter, 1967	Las Cabras	Las Cabras (O'Higgins)	34	17	25	71	18	22	Geonames	populated place	December 23, 1954	-71.3061	-34.2903	Luis Peña	[62]
1041	Nothischnus riverai Porter, 1967	Caramavida, Nahuelbuta, Arauco	Caramávida	37	41	36	73	21	13	Mapcarta	aldea	December 31, 1953	-73.3536	-37.6933	L.E. Peña	[62]
1042	Nothischnus riverai Porter, 1967	Peillem-Pilli, Cordillera Nahuelbuta, Arauco	Peillén Pille	37	46	0	73	8	0	Geonames	farm	1954-01-19	-73.1333	-37.7667	L. Peña	[62]
985	Notophasma mavithae Porter, 1998	Llanquihue: Caramavida	Caramávida	37	41	36	73	21	13	Mapcarta	aldea	II-III.1957	-73.3536	-37.6933	L.E. Peña	[16]
986	Notophasma mavithae Porter, 1998	Valdivia: Las Trancas	Las Trancas	36	54	53	71	29	45	Mapcarta	aldea	06-10.II.1988	-71.4958	-36.9147	L.E. Peña	[16]
987	Notophasma mavithae Porter, 1998	Llanquihue: Caramavida	Caramávida	37	41	36	73	21	13	Mapcarta	aldea	II-III.1957	-73.3536	-37.6933	L.E. Peña	[16]
802	Notophrudus mendozi Porter, 1993	Cautín, Conguilillo	PN Conguillío	38	40	40	71	40	11	Mapcarta	Parque Nacional	04-05-02-1988	-71.6697	-38.6778	L. Masner	[103]
803	Notophrudus mendozi Porter, 1993	Osorno, Puyehue	Puyehue	40	39	34	72	36	6	Mapcarta	localidad	1988-02-16	-72.6017	-40.6594	L. Masner	[103]
788	Notostilbops fulvipes Townes, 1970	Río Tres Passos, Magallanes	Río Tres Pasos	51	17	26	72	40	43	Geonames	stream	1960-12-11	-72.6786	-51.2906	T. Cekalovic	[67]
790	Notostilbops fulvipes Townes, 1970	Cueva del Milodon, Magallanes	Monumento Natural Cueva del Milodón	51	33	55	72	37	9	Mapcarta	monumento	1962-02-13	-72.6192	-51.5653	T. Cekalovic	[67]
791	Notostilbops fulvipes Townes, 1970	Chorrillo Alicia, Magallanes	Punta Alicia	54	27	27	70	41	15	Geonames	point	1963-02-16	-70.6875	-54.4575	T. Cekalovic	[67]
792	Notostilbops fulvipes Townes, 1970	Cameron, Tierra del Fuego	Cámeron	53	38	23	69	38	47	Mapcarta	villa	1960-11-14	-69.6464	-53.6397	L. Peña	[67]
793	Notostilbops fulvipes Townes, 1970	Estancia Vicuna, Magallanes	Estancia Vicuña	54	13	27	68	43	37	Geonames	ranch(es)	01-05-12-1960	-68.7269	-54.2242	L. Peña	[67]
794	Notostilbops fulvipes Townes, 1970	Magallanes: Agua Fresca	Agua Fresca	53	27	34	70	58	23	Mapcarta	aldea	no date	-70.9731	-53.4594	coletor desconhecido	[58]
795	Notostilbops fulvipes Townes, 1970	Magallanes: Punta Arenas	Punta Arenas	53	9	17	70	54	40	Geonames	seat of a first-order administrative division	no date	-70.9111	-53.1547	coletor desconhecido	[58]
796	Notostilbops fulvipes Townes, 1970	Magallanes: Chabunco	Chabunco	52	59	17	70	48	53	Mapcarta	aldea	no date	-70.8147	-52.9881	coletor desconhecido	[58]
797	Notostilbops fulvipes Townes, 1970	Magallanes: El Canelo	El Canelo (Magallanes)	53	9	46	71	31	58	Geonames	Río	no date	-71.5328	-53.1628	coletor desconhecido	[58]
798	Notostilbops fulvipes Townes, 1970	Magallanes: Monte Alto (Rubens)	Monte Alto	52	3	4	71	53	45	Geonames	populated place	no date	-71.8958	-52.0511	coletor desconhecido	[58]
109	Oecetiplex borsani (Blanchard, 1941)	Magallanes: Laguna Amarga. También colectado en Coquimbo	Laguna Amarga	50	58	31	72	44	57	Geonames	lake	no date	-72.7492	-50.9753	coletor desconhecido	[58]
924	Oecetiplex borsani (Blanchard, 1941)	Coquimbo: Huintil, Illapel	Huintil	31	34	37	70	59	54	Mapcarta	localidad	20.X.1958	-70.9983	-31.5769	L.E. Peña	[59]
925	Oecetiplex borsani (Blanchard, 1941)	Magallanes: Laguna Amarga, Natales	Laguna Amarga	50	58	31	72	44	57	Geonames	lake	14-21.XII.1960	-72.7492	-50.9753	L.E. Peña	[59]
696	Ophion luteus (Linnaeus, 1758)	Coquimbo, Vicuña	Vicuña	30	2	7	70	42	45	Geonames	populated place	no date	-70.7125	-30.0353	Emilio Ureta	[86]
147	Pedinopa ochracea Townes, 1970	Puerto Cisnes, Aysén Prov.	Puerto Cisnes	44	44	50	72	41	49	Geonames	populated place	??-02-1961	-72.6969	-44.7472	Luis Peña	[67]
697	Pedunculus major Townes, 1969	Llanquihue (Casa Pangue-límite)	Casa Pangue	41	3		71	52		Mapcarta	localidad	??-??-1971-??-??-1974	-71.8667	-41.05	coletor desconhecido	[95]
1080	Pedunculus major Townes, 1969	Chiloé: Dalcahue	Dalcahue	42	22	46	73	38	50	Mapcarta	Ciudad	??-??-1971-??-??-1974	-73.6472	-42.3794	coletor desconhecido	[95]
1047	Periplasma tanaum Porter, 1967	Curicó, Palos negros	Quebrada Palos Negros									1960-11-01	-70.8179	-35.1815	L. Peña	[62]
156	Petilium palliventre Townes, 1970	Río Blanco, Malleco Prov.	Río Blanco (La Araucanía)	39	3	56	71	40	8	Mapcarta	Alojamiento	03-27-03-1951	-71.6689	-39.0656	Luis Peña	[67]
157	Petilium palliventre Townes, 1970	Laguna Amarga, Natales, Magallanes Prov.	Laguna Amarga	50	58	31	72	44	57	Geonames	lake	14-21-12-1960	-72.7492	-50.9753	Luis Peña	[67]
158	Petilium palliventre Townes, 1970	Tolhuaca, Malleco Prov.	Termas de Tolhuaca	38	14	7	71	42	45	Geonames	hot spring(s)	08-11-01-1962	-71.7125	-38.2353	Luis Peña	[67]
159	Petilium palliventre Townes, 1970	Cherquenco, Cautin	Cherquenco	38	41	8	72	0	14	Mapcarta	villa	??-01-1954	-72.0039	-38.6856	Luis Peña	[67]
161	Petilium tibiale Townes, 1970	Laguna Amarga, Natales, Magallanes Prov.	Laguna Amarga	50	58	31	72	44	57	Geonames	lake	14-21-12-1960	-72.7492	-50.9753	Luis Peña	[67]
162	Petilium tibiale Townes, 1970	Rubens, Punta Arenas, Magallanes Prov.	Rubens	52	5	33	72	3	35	Geonames	populated place	1950-12-13	-72.0597	-52.0925	Luis Peña	[67]
163	Petilium tibiale Townes, 1970	Lago Frio, Cayhaique, Magallanes Prov.	Lago Frio	45	33	40	71	51	51	Mapcarta	aldea	1960-12-11	-71.8642	-45.5611	T. Cekalovick	[67]
164	Petilium tibiale Townes, 1970	La Pensula, Magallanes Prov.	[Península Brunswick]	53	27	33	71	21	55	Geonames	peninsula	1960-12-11	-71.3653	-53.4592	T. Cekalovick	[67]
165	Petilium tibiale Townes, 1970	Las Cabras	Las Cabras (O'Higgins)	34	17	25	71	18	22	Geonames	populated place	06-31-01-1963	-71.3061	-34.2903	Luis Peña	[67]
167	Petilium tibiale Townes, 1970	Pichinahuel, Cordillera Nahuelbuta, Arauco	Cerro Pichinahuel	37	47	58	73	1	38	Geonames	cerro	01-10-01-1959	-73.0272	-37.7994	Luis Peña	[67]
961	Peumocryptus pucon Porter, 1998	Cautín: Pucón, Península	Península de Pucón	39	16	17	71	59	46	Mapcarta	península	19-25.XI.1989	-71.9961	-39.2714	C.C. Porter	[16]
926	Phycitiplex eremnus (Porter, 1967)	Aconcagua: Guardia Vieja, Río Blanco	Guardia Vieja	32	54	10	70	16	10	Mapcarta	aldea	08.XII.1958	-70.2694	-32.9028	L.E. Peña	[59]
927	Phycitiplex eremnus (Porter, 1967)	Aconcagua: Piscicultura	Piscicultura	32	55	56	70	16	58	Mapcarta	localidad	21-25.XI.1958	-70.2828	-32.9322	L.E. Peña	[59]
110	Picrocryptoides hesperios Porter, 1965	Concepción	Concepción	36	49	38	73	3	1	Mapcarta	Ciudad	1908-12-03	-73.0503	-36.8272	P. Herbst	[104]
725	Pimpla aeolus (Porter, 1970)	Tarapacá, Belén	Belén	18	28	4	69	30	54	Mapcarta	aldea	1976-07-18	-69.515	-18.4678	C.C. Porter; C.W. Calmbacher; H. Vargas & G. Díaz	[69]
726	Pimpla aeolus (Porter, 1970)	Tarapacá, Chapiquiña	Chapiquiña	18	23	45	69	32	12	Mapcarta	localidad	17-19-07-1976	-69.5367	-18.3958	C.C. Porter, C.W. Calmbacher & G. Díaz	[69]
727	Pimpla fuscipes Brullé, 1846	Coquimbo	Coquimbo	29	57	11	71	20	22	Geonames	seat of a second-order administrative division	no date	-71.3394	-29.9531	coletor desconhecido	[68]
728	Pimpla fuscipes Brullé, 1846	Coquimbo: La Serena	Las Serena	29	54	16	71	14	56	Geonames	seat of a first-order administrative division	1950-12-09	-71.2489	-29.9044	Ross & Michelbacher	[105]
729	Pimpla fuscipes Brullé, 1846	Aconcagua: Piscicultura, Río Blanco	Río Blanco (Valparaíso)	32	54	33	70	18	17	Mapcarta	Estación de ferrocarril	11-18-11-1964	-70.3047	-32.9092	L.E. Peña	[105]
730	Pimpla fuscipes Brullé, 1846	Aconcagua: Valle Los Piuquenes, Río Blanco	Río Blanco [Valle de Los Piuquenes]	32	54	33	70	18	17	Mapcarta	Estación de ferrocarril	07-12-02-1964	-70.3047	-32.9092	L.E. Peña	[105]
731	Pimpla fuscipes Brullé, 1846	Santiago: El Canelo	El Canelo (Santiago)	33	34	33	70	27	3	Geonames	populated place	28-10 a 16-11-1964	-70.4508	-33.5758	C. Porter	[105]
732	Pimpla fuscipes Brullé, 1846	Santiago: El Peumo, Río Maipo	El Peumo	33	41	1	70	56	4	Mapcarta	aldea	??-11-1951	-70.9344	-33.6836	coletor desconhecido	[105]
733	Pimpla fuscipes Brullé, 1846	Santiago: Renca	Renca	33	24	15	70	42	18	Mapcarta	comuna	1951-01-20	-70.705	-33.4042	L.E. Peña	[105]
735	Pimpla fuscipes Brullé, 1846	Valparaíso: Limache	Limache	33	0	7	71	15	57	Mapcarta	ciudad	no date	-71.2658	-33.0019	A. Paz	[105]
736	Pimpla fuscipes Brullé, 1846	Valparaíso: Valparaíso	Valparaíso	33	2	45	71	37	11	Mapcarta	ciudad	1910-11-01	-71.6197	-33.0458	P. Herbst	[105]
737	Pimpla fuscipes Brullé, 1846	O'Higgins: Co. Poquí	Cerro Poqui	34	10	46	71	4	1	Geonames	mountain	20-24-03-??	-71.0669	-34.1794	L.E. Peña	[105]
738	Pimpla fuscipes Brullé, 1846	Curicó: Estero La Jaula, Los Quenes	Estero La Jaula	35	0	24	70	44	56	Mapcarta	arroyo	04-18-01-1964	-70.7489	-35.0067	L.E. Peña	[105]
739	Pimpla fuscipes Brullé, 1846	Talca: Altos de Vilches	Vilches	35	33	50	71	10	29	Geonames	populated place	18-25-10-1964	-71.1747	-35.5639	C. Porter	[105]
740	Pimpla fuscipes Brullé, 1846	Maule: Baños de Cauquenes	Baños de Cauquenes	34	14	54	70	33	20	Mapcarta	balneario	??-??-1900	-70.5556	-34.2483	P. Herbst	[105]
741	Pimpla fuscipes Brullé, 1846	Linares: Fundo Malcho	Malcho	36	11	41	71	25	0	Geonames	populated place	??-03-1958	-71.4167	-36.1947	L.E. Peña	[105]
743	Pimpla fuscipes Brullé, 1846	Arauco: Caramavida, Nahuelbuta	Caramávida	37	41	36	73	21	13	Mapcarta	aldea	05-10-02-1953	-73.3536	-37.6933	L.E. Peña	[105]
744	Pimpla fuscipes Brullé, 1846	Malleco: Angol	Angol	37	47	42	72	42	58	Geonames	seat of a second-order administrative division	1940-03-03	-72.7161	-37.795	P.A. Berry	[105]
746	Pimpla fuscipes Brullé, 1846	Malleco: Curacautín	Curacautín	38	26	26	71	53	21	Geonames	populated place	19-21-02-1950	-71.8892	-38.4406	L.E. Peña	[105]
747	Pimpla fuscipes Brullé, 1846	Malleco: Galletue	Lago Galletué	38	41	39	71	15	47	Geonames	lago	1964-12-10	-71.2631	-38.6942	L.E. Peña	[105]
749	Pimpla fuscipes Brullé, 1846	Malleco: Tolhuaca	Termas de Tolhuaca	38	14	7	71	42	45	Geonames	hot spring(s)	08-11-01-1962	-71.7125	-38.2353	L.E. Peña	[105]
753	Pimpla fuscipes Brullé, 1846	Llanquihue: Casa Pangue	Casa Pangue	41	3		71	52		Mapcarta	localidad	??-12-1926	-71.8667	-41.05	R. & E. Shannon	[105]
754	Pimpla fuscipes Brullé, 1846	Llanquihue: Maullin	Maullín	41	36	58	73	35	42	Mapcarta	ciudad	1943-04-04	-73.595	-41.6161	R. Barros	[105]
755	Pimpla fuscipes Brullé, 1846	Chiloé: Chiloé Island, Dalcahue	Dalcahue	42	22	46	73	38	50	Mapcarta	Ciudad	17-01 a 14-02-1962	-73.6472	-42.3794	L.E. Peña	[105]
756	Pimpla fuscipes Brullé, 1846	Aysén: Puerto Ibañez	Puerto Ingeniero Ibáñez	46	17	31	71	56	15	Mapcarta	localidad	12-17-01-1961	-71.9375	-46.2919	L.E. Peña	[105]
757	Pimpla fuscipes Brullé, 1846	Aysén: Río Mañihuales, 20 km E. Puerto Aysén	Río Mañiguales	45	17	47	72	20	20	Geonames	stream	26-28-01-1961	-72.3389	-45.2964	L.E. Peña	[105]
758	Pimpla fuscipes Brullé, 1846	Magallanes: Bahía Municiones	Caleta Municiones	52	16	29	69	24	15	Geonames	bay	1960-12-10	-69.4042	-52.2747	L.E. Peña	[105]
759	Pimpla fuscipes Brullé, 1846	Magallanes: Cameron, Tierra del Fuego	Cámeron	53	38	23	69	38	47	Mapcarta	villa	1960-11-14	-69.6464	-53.6397	L.E. Peña	[105]
760	Pimpla fuscipes Brullé, 1846	Magallanes: El Ganso	Río El Ganzo	53	8	12	71	24	0	Geonames	stream	1952-02-14	-71.4	-53.1367	Etcheverry	[105]
761	Pimpla fuscipes Brullé, 1846	Magallanes: El Salto	Estancia El Salto	52	33	44	71	39	7	Geonames	ranch(es)	1952-01-25	-71.6519	-52.5622	Etcheverry	[105]
762	Pimpla fuscipes Brullé, 1846	Magallanes: Isla Navarino, Puerto Willians	Puerto Williams	54	56	9	67	36	22	Mapcarta	localidad	26-12 a 09-01-1963	-67.6061	-54.9358	P.J. Darlington	[105]
764	Pimpla fuscipes Brullé, 1846	Magallanes: Laguna Amarga, Natales	Laguna Amarga	50	58	31	72	44	57	Geonames	lake	14-21-12-1960	-72.7492	-50.9753	L.E. Peña	[105]
766	Pimpla fuscipes Brullé, 1846	Magallanes: Punta Arenas	Punta Arenas	53	9	17	70	54	40	Geonames	seat of a first-order administrative division	??-02-1906	-70.9111	-53.1547	R. Thaxter	[105]
767	Pimpla fuscipes Brullé, 1846	Magallanes: Río Tres Pasos	Río Tres Pasos	51	17	26	72	40	43	Geonames	stream	1960-12-11	-72.6786	-51.2906	T. Cehalovick	[105]
768	Pimpla fuscipes Brullé, 1846	Magallanes: Villarica	Villarrica	39	16	41	72	13	39	Mapcarta	ciudad	1952-01-13	-72.2275	-39.2781	Etcheverry	[105]
770	Pimpla fuscipes Brullé, 1846	Panguipulli	Panguipulli	39	38	36	72	19	57	Geonames	populated place	1924-10-21	-72.3325	-39.6433	coletor desconhecido	[105]
773	Pimpla fuscipes Brullé, 1846	Magallanes, Mina Rica	Estancia Mina Rica	53	1	12	71	2	57	Geonames	ranch(es)	no date	-71.0492	-53.02	coletor desconhecido	[58]
774	Pimpla fuscipes Brullé, 1846	Magallanes, Estancia Brazo Norte	Brazo Norte	52	3	23	70	0	15	Geonames	populated place	no date	-70.0042	-52.0564	coletor desconhecido	[58]
775	Pimpla fuscipes Brullé, 1846	Magallanes, Penitente	Puesto Penitente	52	1	34	71	0	45	Geonames	populated place	no date	-71.0125	-52.0261	coletor desconhecido	[58]
776	Pimpla fuscipes Brullé, 1846	Magallanes, Ex-sección Dicky	Sección Dicky	52	7	36	69	52	6	Geonames	populated place	no date	-69.8683	-52.1267	coletor desconhecido	[58]
777	Pimpla fuscipes Brullé, 1846	Llanquihue (Calbutué, Punta Huano)	Cayutué	41	13	10	72	16	52	Geonames	populated place	??-??-1971-??-??-1974	-72.2811	-41.2194	coletor desconhecido	[95]
778	Pimpla fuscipes Brullé, 1846	Bosque del Quintero	Bosque de Quintero	32	47	43	71	30	49	Mapcarta	bosque nativo relicto	??-03-1972 a ??-02-1973	-71.5136	-32.7953	Vivian Jerez; Dolly Lanfranco & Belisalia Andrade	[61]
779	Pimpla fuscipes Brullé, 1846	Santiago, Campus Antumapu, Universidad de Chile	Antumapu	33	34	10	70	37	57	Mapcarta	campus universitario	??-??-1981 y ??-??-1982	-70.6325	-33.5694	Patricio Arretz V.	[106]
780	Pimpla fuscipes Brullé, 1846	La Unión, Prov. Valdivia	La Unión	40	17	35	73	4	54	Geonames	seat of a second-order administrative division	??-12-1985 y ??-01-1986	-73.0817	-40.2931	D. Lanfranco L. & L. Cerda M.	[107]
781	Pimpla oropha (Porter, 1970)	Antofagasta, Mucar	Mucar	23	21	39	67	4	18	Mapcarta	edificio	1952-12-18	-67.0717	-23.3608	L. Peña	[105]
782	Pimpla punicepis Cresson, 1874	Tarapacá: Codpa	Codpa	18	50	1	69	44	39	Mapcarta	localidad	1976-07-13	-69.7442	-18.8336	C.C. Porter; G. Díaz & C.W. Calmbacher	[69]
783	Pimpla punicepis Cresson, 1874	Tarapacá: Valle de Azapa, C.I.C.A.	Valle de Azapa	18	30	21	70	11	29	Geonames	valley	1976-07-08	-70.1914	-18.5058	C.C. Porter & C.W. Calmbacher	[69]
784	Pimpla punicepis Cresson, 1874	Tarapacá: Valle de Azapa, Pampa Algodonal	Pampa Algodonal	18	34	40	69	58	31	Mapcarta	aldea	no date	-69.9753	-18.5778	C.C. Porter; C.W. Calmbacher; A. Matta & N. Hichins	[69]
785	Pimpla punicepis Cresson, 1874	Tarapacá: Valle de Camaranes	Camarones	19	0	36	69	52	1	Geonames	populated place	1976-07-14	-69.8669	-19.01	C.C. Porter; C.W. Calmbacher; A. Matta & N. Hichins	[69]
786	Pimpla punicepis Cresson, 1874	Tarapacá: Valle de Lluta ca. Molinos	Molinos	18	22	54	69	56	41	Mapcarta	localidad	1976-07-11	-69.9447	-18.3817	C.C. Porter; C.W. Calmbacher & G. Díaz	[69]
787	Pimpla tarapacae (Porter, 1970)	Tarapacá: Belén, nr. Arica	Belén	18	28	4	69	30	54	Mapcarta	aldea	17-27-10-1952	-69.515	-18.4678	L.E. Peña	[105]
378	Platylabus bobadillai Porter, 1986	Tarapacá Prov., Chapiquiña	Chapiquiña	18	23	45	69	32	12	Mapcarta	localidad	05-06-07-1977	-69.5367	-18.3958	C.C. Porter & G. Díaz	[94]
23	Pristiboea leiomano Broad, Sääksjärvi & Veijalainen, 2011	Putaendo [sic]	Putaendo	32	37	35	70	43	6	Geonames	populated place	1982-11-28	-70.7183	-32.6264	M. Pino	[70]
1056	Pristomerus calcaratus (Spinola, 1851)	Coquimbo	Coquimbo	29	57	11	71	20	22	Geonames	seat of a second-order administrative division	no date	-71.3394	-29.9531	coletor desconhecido	[68]
119	Rhabdosis signata Townes, 1970	Puerto Cisnes, Aysén	Puerto Cisnes	44	44	50	72	41	49	Geonames	populated place	??-02-1961	-72.6969	-44.7472	Luis Peña	[56]
120	Rhabdosis signata Townes, 1970	Dalcahue, Chiloe Island	Dalcahue	42	22	46	73	38	50	Mapcarta	Ciudad	17-01 a 14-02-1962	-73.6472	-42.3794	Luis Peña	[56]
121	Rhabdosis signata Townes, 1970	Cerro Caleta, Magallanes	Cerro Caleta	53	15	31	71	39	49	Geonames	mountain	1963-02-24	-71.6636	-53.2586	T. Cekalovic	[56]
122	Rhabdosis signata Townes, 1970	Río Blanco, Malleco	Río Blanco (La Araucanía)	39	3	56	71	40	8	Mapcarta	Alojamiento	05-27-03-1951	-71.6689	-39.0656	Luis Peña	[56]
928	Sciocryptus lachnaeis (Porter, 1987)	Magallanes: Natales, Laguna Amarga	Laguna Amarga	50	58	31	72	44	57	Geonames	lake	14-21.XII.1960	-72.7492	-50.9753	L.E. Peña	[59]
929	Sciocryptus lachnaeis (Porter, 1987)	Magallanes: Río El Gano (Ganso?) (Seno Otway)	Río El Ganzo	53	8	12	71	24	0	Geonames	stream	10.I.1962	-71.4	-53.1367	T. Cekalovic	[59]
930	Sciocryptus lachnaeis (Porter, 1987)	Aisén: Río Mañihuales	Río Mañiguales	45	17	47	72	20	20	Geonames	stream	04-06.III.1961	-72.3389	-45.2964	L.E. Peña	[59]
111	Sciocryptus lachnaeis (Porter, 1987)	Magallanes: Laguna Amarga, Río El Ganso. Alcanza hasta Aysén.	Río El Ganzo	53	8	12	71	24	0	Geonames	stream	no date	-71.4	-53.1367	coletor desconhecido	[58]
711	Scolomus clypeatus Araujo & Santos, 2018	Región Araucania, Cautín, Conquillo National Park	PN Conguillío	38	40	40	71	40	11	Mapcarta	Parque Nacional	16-18-01-2015	-71.6697	-38.6778	B. Santos	[108]
712	Scolomus maculatus Araujo & Vivallo, 2018	Región Los Ríos, Valdivia, Parque Oncol	Parque Oncol	39	42		73	19	36	Mapcarta	Parque	2007-03-06	-73.3267	-39.7	coletor desconhecido	[108]
713	Scolomus maculatus Araujo & Vivallo, 2018	Región Los Ríos, Valdivia, Reserva Punta Curiñanco	Punta Curiñanco	39	43	7	73	24	10	Mapcarta	aldea	2007-06-06	-73.4028	-39.7186	coletor desconhecido	[108]
714	Scolomus maculatus Araujo & Vivallo, 2018	Región del Maule, Talca, Altos de Vilches	Vilches	35	33	50	71	10	29	Geonames	populated place	18-25-10-1964	-71.1747	-35.5639	C.C. Porter	[108]
169	Scolomus magellanicus Walkley, 1962	El Ganso, Magallanes	Río El Ganzo	53	8	12	71	24	0	Geonames	stream	1952-02-14	-71.4	-53.1367	Maria Eteheverry C.	[109]
1081	Scolomus magellanicus Walkley, 1962	Llanquihue (Cerro Derrumbe)	Cerro Derrumbe									??-??-1971-??-??-1974	-72.1853	-41.1476	coletor desconhecido	[95]
1024	Seticornuta cortesi Porter, 1998	Chiloé: Terao	Terao	42	42	30	73	39	12	Mapcarta	aldea	III.1988	-73.6533	-42.7083	L.E. Peña	[16]
1025	Seticornuta cortesi Porter, 1998	Osorno: Parque Nacional Puyehue	Puyehue	40	39	34	72	36	6	Mapcarta	localidad	12-20.II.1979	-72.6017	-40.6594	L.E. Peña	[16]
273	Stenobarichneumon spretus (Spinola, 1851)	Valdivia	Valdivia	39	48	51	73	14	46	Mapcarta	ciudad	no date	-73.2461	-39.8142	coletor desconhecido	[68]
139	Stilpnus gagates (Gravenhorst, 1807)	Más afuera of Juan Fernández Island	Isla Alejandro Selkirk	33	46	9	80	47	33	Mapcarta	isla	no date	-80.7925	-33.7692	coletor desconhecido	[57]
172	Stipomoles vittipes Townes, 1970	Parque Nacional Nahuel, Malleco	PN Nahuelbuta (entrada)	37	49	23	72	57	37	Mapcarta		24-27-01-1967	-72.9603	-37.8231	Lionel Stange	[67]
173	Stipomoles vittipes Townes, 1970	Pichinahuel, Cordillera Nahuelbuta, Arauco	Cerro Pichinahuel	37	47	58	73	1	38	Geonames	cerro	20-28-01-1959	-73.0272	-37.7994	Luis Peña	[67]
174	Stipomoles vittipes Townes, 1970	Rubens, Punta Arenas, Magallanes Prov.	Rubens	52	5	33	72	3	35	Geonames	populated place	1960-12-13	-72.0597	-52.0925	Luis Peña	[67]
175	Stipomoles vittipes Townes, 1970	Puente Santucci, Río Tres Pasos, Magallanes	Río Tres Pasos	51	17	26	72	40	43	Geonames	stream	1960-12-11	-72.6786	-51.2906	T. Cekalovick	[67]
125	Surculus oculatus Townes, 1970	Dalcahue, Chiloe Island	Dalcahue	42	22	46	73	38	50	Mapcarta	Ciudad	17-01 a 14-02-1962	-73.6472	-42.3794	Luis Peña	[56]
126	Surculus oculatus Townes, 1970	Puerto Aysén, Aysén	Puerto Aysén	45	24	25	72	41	52	Mapcarta	ciudad	24-25-01-1961	-72.6978	-45.4069	Luis Peña	[56]
127	Surculus oculatus Townes, 1970	Magallanes: El Canelo (Seno Otway). Se extiende hasta Llanquihue	El Canelo (Magallanes)	53	9	46	71	31	58	Geonames	Río	no date	-71.5328	-53.1628	coletor desconhecido	[58]
192	Sussaba balteata Dasch, 1964	Dalcahue, Chiloe Island	Dalcahue	42	22	46	73	38	50	Mapcarta	Ciudad	17-01 a 14-02-1962	-73.6472	-42.3794	L. Peña	[85]
193	Sussaba balteata Dasch, 1964	Aulen, Chiloé Island	Isla Aulén	41	52	37	72	49	12	Geonames	isla	1952-02-04	-72.82	-41.8769	L. Peña	[85]
195	Sussaba balteata Dasch, 1964	Pudahuel	Pudahuel	33	25	26	70	51	18	Mapcarta	comuna	1921-11-30	-70.855	-33.4239	E. Varas	[85]
196	Sussaba balteata Dasch, 1964	Río Gol-Gol, Osorno	Río Golgol	40	40	34	72	20	24	Mapcarta	stream	13-19-03-1955	-72.34	-40.6761	L. Peña	[85]
197	Sussaba flavopicta Dasch, 1964	Laguna Amarga, Natales, Magallanes	Laguna Amarga	50	58	31	72	44	57	Geonames	lake	14-21-12-1960	-72.7492	-50.9753	L. Peña	[85]
198	Sussaba insculpta Dasch, 1964	Curacautin, Malleco	Curacautín	38	26	26	71	53	21	Geonames	populated place	19-21-12-1950	-71.8892	-38.4406	L. Peña	[85]
199	Sussaba insculpta Dasch, 1964	Ancud, Chiloé Island	Ancud	41	52	6	73	49	43	Mapcarta	Ciudad	1952-12-23	-73.8286	-41.8683	L. Peña	[85]
200	Sussaba insculpta Dasch, 1964	Aulen, Chiloé Island	Isla Aulén	41	52	37	72	49	12	Geonames	isla	1952-02-04	-72.82	-41.8769	L. Peña	[85]
201	Sussaba insculpta Dasch, 1964	Río Gol-Gol, Osorno	Río Golgol	40	40	34	72	20	24	Mapcarta	stream	08-11-02-1957	-72.34	-40.6761	L. Peña	[85]
203	Sussaba sulfurea Dasch, 1964	Dalcahue, Chiloe Island	Dalcahue	42	22	46	73	38	50	Mapcarta	Ciudad	17-01 a 14-02-1962	-73.6472	-42.3794	L. Peña	[85]
204	Sussaba sulfurea Dasch, 1964	Butamalal, Arauco	Butamalal	37	49	16	73	14	60	Mapcarta	aldea	1953-02-21	-73.25	-37.8211	L. Peña	[85]
205	Sussaba sulfurea Dasch, 1964	Caramavida, Arauco	Caramávida	37	41	36	73	21	13	Mapcarta	aldea	1954-01-11	-73.3536	-37.6933	L. Peña	[85]
206	Sussaba sulfurea Dasch, 1964	Liucura, Malleco	Liucura	38	38	42	71	5	20	Geonames	populated place	01-09-01-1959	-71.0889	-38.645	L. Peña	[85]
207	Sussaba sulfurea Dasch, 1964	Pichinahuel, Cordillera Nahuelbuta, Arauco	Cerro Pichinahuel	37	47	58	73	1	38	Geonames	cerro	01-10-01-1959	-73.0272	-37.7994	L. Peña	[85]
208	Sussaba sulfurea Dasch, 1964	Termas Tolhuaca, Malleco	Termas de Tolhuaca	38	14	7	71	42	45	Geonames	hot spring(s)	15-20-01-1959	-71.7125	-38.2353	L. Peña	[85]
209	Syrphoctonus chilensis (Dasch, 1964)	Santiago	Santiago	33	27	25	70	38	53	Geonames	capital of a political entity	??-??-1943	-70.6481	-33.4569	E. Herrera	[85]
210	Syrphoctonus chilensis (Dasch, 1964)	Bahía Municiones, Magallanes	Caleta Municiones	52	16	29	69	24	15	Geonames	bay	1960-12-10	-69.4042	-52.2747	L. Peña	[85]
211	Syrphoctonus chilensis (Dasch, 1964)	Dalcahue, Chiloe Island	Dalcahue	42	22	46	73	38	50	Mapcarta	Ciudad	17-01 a 14-02-1962	-73.6472	-42.3794	L. Peña	[85]
212	Syrphoctonus chilensis (Dasch, 1964)	Laguna Amarga, Natales, Magallanes	Laguna Amarga	50	58	31	72	44	57	Geonames	lake	14-21-12-1960	-72.7492	-50.9753	L. Peña	[85]
213	Syrphoctonus chilensis (Dasch, 1964)	Valparaíso	Valparaíso	33	2	45	71	37	11	Mapcarta	ciudad	1900-10-15	-71.6197	-33.0458	P. Herbst	[85]
216	Syrphoctonus chilensis (Dasch, 1964)	Bosque del Quintero	Bosque de Quintero	32	47	43	71	30	49	Mapcarta	bosque nativo relicto	??-03-1972 a ??-02-1973	-71.5136	-32.7953	Vivian Jerez; Dolly Lanfranco & Belisalia Andrade	[61]
217	Syrphoctonus comptus (Dasch, 1964)	Liucura, Malleco	Liucura	38	38	42	71	5	20	Geonames	populated place	01-09-01-1959	-71.0889	-38.645	L. Peña	[85]
218	Syrphoctonus daschi Diller, 1984	Laguna Amarga, Natales, Magallanes	Laguna Amarga	50	58	31	72	44	57	Geonames	lake	14-21-12-1960	-72.7492	-50.9753	L. Peña	[85]
219	Syrphoctonus daschi Diller, 1984	Caramavida, Arauco	Caramávida	37	41	36	73	21	13	Mapcarta	aldea	1953-02-10	-73.3536	-37.6933	L. Peña	[85]
220	Syrphoctonus daschi Diller, 1984	Hda Illapel, Coquimbo	Hacienda Illapel	31	36		71	8		Risopatrón	Hacienda	1954-10-28	-71.1333	-31.6	L. Peña	[85]
221	Syrphoctonus daschi Diller, 1984	La Fusta, Cord. Lonquimay	La Fusta	38	34	18	71	26	12	Mapcarta	aldea	06-21-02-1962	-71.4367	-38.5717	L. Peña	[85]
222	Syrphoctonus daschi Diller, 1984	La Cabras	Las Cabras (O'Higgins)	34	17	25	71	18	22	Geonames	populated place	10-23-12-1954	-71.3061	-34.2903	L. Peña	[85]
223	Syrphoctonus daschi Diller, 1984	La Leonora, O'Higgins	La Leonora (Chillán)	36	32	19	71	27	55	Geonames	locality	1954-12-28	-71.4653	-36.5386	L. Peña	[85]
224	Syrphoctonus daschi Diller, 1984	Liucura, Malleco	Liucura	38	38	42	71	5	20	Geonames	populated place	01-09-01-1959	-71.0889	-38.645	L. Peña	[85]
225	Syrphoctonus daschi Diller, 1984	Pichinahuel, Cordillera Nahuelbuta, Arauco	Cerro Pichinahuel	37	47	58	73	1	38	Geonames	cerro	01-10-01-1959	-73.0272	-37.7994	L. Peña	[85]
226	Syrphoctonus daschi Diller, 1984	Port. de Puyehue, Osorno	Puyehue	40	39	34	72	36	6	Mapcarta	localidad	13-19-03-1955	-72.6017	-40.6594	L. Peña	[85]
228	Syrphoctonus flavidus (Dasch, 1964)	Isla Navarino, Puerto Williams, Magallanes	Puerto Williams	54	56	9	67	36	22	Mapcarta	localidad	1957-02-05	-67.6061	-54.9358	T. Cehalovick	[85]
229	Syrphoctonus flavidus (Dasch, 1964)	Punta Fenton	Punta Fenton	52	44	10	71	23	44	Geonames	point	1952-01-09	-71.3956	-52.7361	L. Peña	[85]
230	Syrphoctonus limbatus (Dasch, 1964)	Laguna Dam, Coquimbo Prov.	Embalse La Laguna	30	13	10	70	2	9	Geonames	lake	1950-12-06	-70.0358	-30.2194	Ross & Michelbacher	[85]
231	Syrphoctonus limbatus (Dasch, 1964)	Belen, Tarapacá	Belén	18	28	4	69	30	54	Mapcarta	aldea	1952-11-19	-69.515	-18.4678	L. Peña	[85]
232	Syrphoctonus limbatus (Dasch, 1964)	Hda Illapel, Coquimbo	Hacienda Illapel	31	36		71	8		Risopatrón	Hacienda	1954-11-01	-71.1333	-31.6	L. Peña	[85]
233	Syrphoctonus limbatus (Dasch, 1964)	Las Condes, Santiago	Las Condes	33	25	14	70	30	7	Mapcarta	comuna	??-10-1953	-70.5019	-33.4206	L. Peña	[85]
234	Syrphoctonus limbatus (Dasch, 1964)	Portezuelo Tres Cruces, Coquimbo	Portezuelo Tres Cruces	30	13	0	70	39	2	Geonames	pass	1957-10-30	-70.6506	-30.2167	L. Peña	[85]
236	Syrphoctonus macrogaster (Dasch, 1964)	Río Tres Pasos, Magallanes	Río Tres Pasos	51	17	26	72	40	43	Geonames	stream	1960-12-11	-72.6786	-51.2906	T. Cehalovick	[85]
237	Syrphoctonus ruficauda (Dasch, 1964)	Tolhuaca, Malleco	Termas de Tolhuaca	38	14	7	71	42	45	Geonames	hot spring(s)	08-11-01-1962	-71.7125	-38.2353	L. Peña	[85]
238	Syrphoctonus ruficauda (Dasch, 1964)	Bío-Bío, Salto del Abanico	Abanico	37	22	10	71	29	19	Mapcarta	aldea	1950-12-30	-71.4886	-37.3694	Ross & Michelbacher	[85]
239	Syrphoctonus ruficauda (Dasch, 1964)	Cherquenco, Cautin	Cherquenco	38	41	8	72	0	14	Mapcarta	villa	??-03-1954	-72.0039	-38.6856	L. Peña	[85]
240	Syrphoctonus ruficauda (Dasch, 1964)	Lago Galletue, Cordillera Lonquimay	Lago Galletué	38	41	39	71	15	47	Geonames	lago	19-31-01-1962	-71.2631	-38.6942	L. Peña	[85]
241	Syrphoctonus ruficauda (Dasch, 1964)	Liucura, Malleco	Liucura	38	38	42	71	5	20	Geonames	populated place	01-09-01-1959	-71.0889	-38.645	L. Peña	[85]
242	Syrphoctonus stictonotus (Dasch, 1964)	Laguna Amarga, Natales, Magallanes	Laguna Amarga	50	58	31	72	44	57	Geonames	lake	1960-12-11	-72.7492	-50.9753	L. Peña	[85]
243	Syrphoctonus stictonotus (Dasch, 1964)	La Peninsula, Magallanes Prov.	[Península Brunswick]	53	27	33	71	21	55	Geonames	peninsula	1960-12-11	-71.3653	-53.4592	T. Cehalovick	[85]
245	Syrphoctonus stictonotus (Dasch, 1964)	Río Tres Pasos, Magallanes	Río Tres Pasos	51	17	26	72	40	43	Geonames	stream	1960-12-11	-72.6786	-51.2906	T. Cehalovick	[85]
246	Syrphoctonus stictonotus (Dasch, 1964)	Seno de Otway, Magallanes	Río El Ganzo	53	8	12	71	24	0	Geonames	stream	1961-02-26	-71.4	-53.1367	coletor desconhecido	[85]
247	Syrphoctonus trachysoma (Dasch, 1964)	Pichinahuel, Cordillera Nahuelbuta, Arauco	Cerro Pichinahuel	37	47	58	73	1	38	Geonames	cerro	01-10-01-1959	-73.0272	-37.7994	L. Peña	[85]
248	Syrphoctonus trachysoma (Dasch, 1964)	Peillem-Pilli, Cordillera Nahuelbuta, Arauco	Peillén Pille	37	46	0	73	8	0	Geonames	farm	1954-01-19	-73.1333	-37.7667	L. Peña	[85]
800	Tatogaster nigra Townes, 1971	Río Gol-Gol, Osorno Prov.	Río Golgol	40	40	34	72	20	24	Mapcarta	stream	13-19-03-1955	-72.34	-40.6761	L. Peña	[51]
801	Tatogaster nigra Townes, 1971	Llanquihue (Petrohué)	Petrohué	41	8	18	72	24	5	Mapcarta	poblado	??-??-1971-??-??-1974	-72.4014	-41.1383	coletor desconhecido	[95]
137	Teluncus decurvus Townes, 1970	Puerto Cisnes, Aysén	Puerto Cisnes	44	44	50	72	41	49	Geonames	populated place	??-02-1961	-72.6969	-44.7472	Luis Peña	[56]
138	Teluncus decurvus Townes, 1970	Dalcahue, Chiloe Island	Dalcahue	42	22	46	73	38	50	Mapcarta	Ciudad	17-01 a 14-02-1962	-73.6472	-42.3794	Luis Peña	[56]
148	Tetrambon fuscipes Townes, 1970	Laguna Amarga, Natales, Magallanes	Laguna Amarga	50	58	31	72	44	57	Geonames	lake	14-21-12-1960	-72.7492	-50.9753	Luis Peña	[67]
149	Tetrambon pallipes Townes, 1970	Curacautin, Río Blanco, Malleco	Río Blanco (La Araucanía)	39	3	56	71	40	8	Mapcarta	Alojamiento	??-02-1964	-71.6689	-39.0656	Luis Peña	[67]
150	Tetrambon pallipes Townes, 1970	Las Trancas	Las Trancas	36	54	53	71	29	45	Mapcarta	aldea	06-11-02-1966	-71.4958	-36.9147	Luis Peña	[67]
151	Tetrambon pallipes Townes, 1970	Tolhuaca, Malleco	Termas de Tolhuaca	38	14	7	71	42	45	Geonames	hot spring(s)	08-11-01-1962	-71.7125	-38.2353	Luis Peña	[67]
276	Thymebatis aequicinctus (Spinola, 1851)	Más a Tierra of Juan Fernández group	Isla Robinson Crusoe	33	38	22	78	51	24	Mapcarta	isla	no date	-78.8567	-33.6394	coletor desconhecido	[57]
727	Thymebatis aequicinctus (Spinola, 1851)	Coquimbo	Coquimbo	29	57	11	71	20	22	Geonames	seat of a second-order administrative division	no date	-71.3394	-29.9531	coletor desconhecido	[68]
1082	Thymebatis aequicinctus (Spinola, 1851)	Río Branco, Aconcagua	Río Blanco (Valparaíso)	32	54	33	70	18	17	Mapcarta	Estación de ferrocarril	no date	-70.3047	-32.9092	coletor desconhecido	[87]
278	Thymebatis hichinsi Porter, 1980	Tarapacá Prov., Timar	Timar	18	45	3	69	41	30	Mapcarta	aldea	1976-07-16	-69.6917	-18.7508	C. Porter; C. Calmbacher & G. Díaz	[71]
279	Thymebatis hichinsi Porter, 1980	Tarapacá Prov., Camiña	Camiña	19	18	47	69	25	36	Mapcarta	caserío	1976-07-26	-69.4267	-19.3131	C. Porter; C. Calmbacher; A. Matta & G. Díaz	[71]
280	Thymebatis hichinsi Porter, 1980	Codpa	Codpa	18	50	1	69	44	39	Mapcarta	localidad	1976-07-13	-69.7442	-18.8336	C. Porter; C. Calmbacher & G. Díaz	[71]
282	Thymebatis hichinsi Porter, 1980	Mamiña	Mamiña	20	4	19	69	13	1	Mapcarta	localidad	1977-07-04	-69.2169	-20.0719	C. Porter; C. Calmbacher; G. Díaz & H. Vargas	[71]
283	Thymebatis hichinsi Porter, 1980	Molinos, Valle de Lluta	Molinos	18	22	54	69	56	41	Mapcarta	localidad	1976-07-11	-69.9447	-18.3817	C. Porter; C. Calmbacher & G. Díaz	[71]
284	Thymebatis hichinsi Porter, 1980	Pampa Algodonal, Valle de Azapa	Pampa Algodonal	18	34	40	69	58	31	Mapcarta	aldea	1976-04-15	-69.9753	-18.5778	N. Hichins O.	[71]
285	Thymebatis hichinsi Porter, 1980	Timar	Timar	18	45	3	69	41	30	Mapcarta	aldea	1977-07-02	-69.6917	-18.7508	C. Porter; C. Calmbacher & G. Díaz	[71]
286	Thymebatis hichinsi Porter, 1980	Valle de Azapa, km 12	Valle de Azapa	18	30	21	70	11	29	Geonames	valley	1976-05-04	-70.1914	-18.5058	N. Hichins O.	[71]
287	Thymebatis hypsista Porter, 1980	Tarapacá Prov., Socoroma	Socoroma	18	15	49	69	36	8	Mapcarta	localidad	??-07-1977	-69.6022	-18.2636	C. Porter	[71]
288	Thymebatis pacifica (Cameron, 1886)	Juan Fernández Island	Isla Robinson Crusoe	33	38	22	78	51	24	Mapcarta	isla	no date	-78.8567	-33.6394	coletor desconhecido	[110]
289	Thymebatis patricia (Haliday, 1836)	Puerto del Hambre	Puerto del Hambre	53	36	49	70	55	48	Mapcarta	localidad	no date	-70.93	-53.6136	Captain P.P. King; R.N. & F.R.S.	[80]
290	Thymebatis patricia (Haliday, 1836)	Punta Arenas, Magallanes	Punta Arenas	53	9	17	70	54	40	Geonames	seat of a first-order administrative division	no date	-70.9111	-53.1547	coletor desconhecido	[111]
293	Thymebatis tartarea (Spinola, 1851)	Más a Tierra of Juan Fernández group	Isla Robinson Crusoe	33	38	22	78	51	24	Mapcarta	isla	no date	-78.8567	-33.6394	coletor desconhecido	[57]
1083	Thymebatis tartarea (Spinola, 1851)	Magallanes: Morro Chico	Morro Chico									no date	-71.4171	-52.0584	coletor desconhecido	[58]
1084	Thymebatis tartarea (Spinola, 1851)	Magallanes: Laguna Amarga	Laguna Amarga	50	58	31	72	44	57			no date	-72.7492	-50.9753	coletor desconhecido	[58]
1	Torquinsha invicta (Porter, 1981)	Vilches, Talca	Vilches	35	33	50	71	10	29	Geonames	populated place	2021-05-06	-71.1747	-35.5639	Alejandro Vega	Facebook	https://www.facebook.com/photo/?fbid=10159779943116844&set=gm.2965909713689368
387	Torquinsha invicta (Porter, 1981)	Arauco Prov., Pichinahuel, Cord. Nahuelbuta	Cerro Pichinahuel	37	47	58	73	1	38	Geonames	cerro	1958-12-31	-73.0272	-37.7994	G. Barria	[112]
1027	Torquinsha umbrarum (Porter, 1981)	Los Lagos, Chiloé, Chinquén	Parque Nacional Chiloé									2008-03-01	-74.0606	-42.3705	Arias et al.	[37]
71	Trachysphyrus aegla Porter, 1985	Prov. Tarapacá, Belén	Belén	18	28	4	69	30	54	Mapcarta	aldea	18-19-07-1976	-69.515	-18.4678	C. Porter; C. Calmbacher & H. Vargas	[113]
72	Trachysphyrus aegla Porter, 1985	Prov. Tarapacá, Socoroma	Socoroma	18	15	49	69	36	8	Mapcarta	localidad	1979-06-20	-69.6022	-18.2636	C. Porter	[113]
73	Trachysphyrus agalma Porter, 1985	Prov. Tarapacá, Socoroma	Socoroma	18	15	49	69	36	8	Mapcarta	localidad	??-07-1977	-69.6022	-18.2636	C. Porter & G. Díaz	[113]
810	Trachysphyrus agenor Porter, 1967	Santiago: Farellones	Farellones	33	21	3	70	18	47	Mapcarta	poblado	28.XI.1962	-70.3131	-33.3508	P.J. Darlington	[59]
811	Trachysphyrus agenor Porter, 1967	Aconcagua: Guardia Vieja	Guardia Vieja	32	54	10	70	16	10	Mapcarta	aldea	XI.1953	-70.2694	-32.9028	Ramírez	[59]
812	Trachysphyrus agenor Porter, 1967	Valle los Piuquenes	Río Blanco [Valle de Los Piuquenes]	32	54	33	70	18	17	Mapcarta	Estación de ferrocarril	21.II.1954	-70.3047	-32.9092	L.E. Peña	[59]
813	Trachysphyrus agenor Porter, 1967	Santiago: El Clarillo	PN Río Clarillo	33	42	42	70	31	29	Mapcarta	Parque Nacional	19.XI.1953	-70.5247	-33.7117	L.E. Peña	[59]
814	Trachysphyrus agenor Porter, 1967	Santiago: El Manzano	El Manzano	33	34	44	70	24	56	Geonames	railroad station	18-19.XII.1947	-70.4156	-33.5789	L.E. Peña	[59]
815	Trachysphyrus agenor Porter, 1967	O'Higgins: Leonero	La Leonora (Chillán)	36	32	19	71	27	55	Geonames	locality	28.XII.1954	-71.4653	-36.5386	L.E. Peña	[59]
818	Trachysphyrus agenor Porter, 1967	Vegas del Flaco	Termas del Flaco	34	57	27	70	26	13	Mapcarta	aldea	15-17.II.1957	-70.4369	-34.9575	L.E. Peña	[59]
819	Trachysphyrus agenor Porter, 1967	Concepción: Concepción	Concepción	36	49	38	73	3	1	Mapcarta	Ciudad	??.??.1904	-73.0503	-36.8272	P. Herbst	[59]
820	Trachysphyrus agenor Porter, 1967	Arauco: Butamalal	Butamalal	37	49	16	73	14	60	Mapcarta	aldea	23.I.1954	-73.25	-37.8211	coletor desconhecido	[59]
821	Trachysphyrus agenor Porter, 1967	Arauco: Caramávida (Nahuelbuta)	Caramávida	37	41	36	73	21	13	Mapcarta	aldea	11.I.1954	-73.3536	-37.6933	coletor desconhecido	[59]
822	Trachysphyrus agenor Porter, 1967	Arauco: Pichinahuel (Cord. Nahuelbuta)	Cerro Pichinahuel	37	47	58	73	1	38	Geonames	cerro	23-31.I.1954	-73.0272	-37.7994	coletor desconhecido	[59]
823	Trachysphyrus agenor Porter, 1967	Arauco: Peillem-Pilli (Cord. Hahuelbuta)	Pillim-Pilli	37	44	14	73	3	30	Mapcarta	Alojamiento	19.I.1954	-73.0583	-37.7372	L.E. Peña	[59]
824	Trachysphyrus agenor Porter, 1967	Arauco: Sierra de Nahuelbuta w. of Angol	PN Nahuelbuta (entrada)	37	49	23	72	57	37	Mapcarta		3.I.1951	-72.9603	-37.8231	Ross & Michelbacher	[59]
825	Trachysphyrus agenor Porter, 1967	Malleco: Angol	Angol	37	47	42	72	42	58	Geonames	seat of a second-order administrative division	05.XII.1952	-72.7161	-37.795	coletor desconhecido	[59]
826	Trachysphyrus agenor Porter, 1967	Malleco: Icalmo	Icalma	38	48	40	71	17	4	Mapcarta	localidad	31.XII.1958	-71.2844	-38.8111	L.E. Peña	[59]
827	Trachysphyrus agenor Porter, 1967	Malleco: Liucura	Liucura	38	38	42	71	5	22	Mapcarta	aldea	01.i.1959	-71.0894	-38.645	L.E. Peña	[59]
829	Trachysphyrus agenor Porter, 1967	Curacautín, Río Blanco	Río Blanco (La Araucanía)	39	3	56	71	40	8	Mapcarta	Alojamiento	II.1954	-71.6689	-39.0656	L.E. Peña	[59]
830	Trachysphyrus carrascoi Porter, 1967	Tarapacá: Chapiquinã	Chapiquiña	18	23	45	69	32	12	Mapcarta	localidad	I.1977	-69.5367	-18.3958	C. Porter & G. Díaz	[113]
74	Trachysphyrus gayi (Spinola, 1851)	Concepción	Concepción	36	49	38	73	3	1	Mapcarta	Ciudad	no date	-73.0503	-36.8272	coletor desconhecido	[68]
75	Trachysphyrus imperialis Haliday, 1836	Puerto del Hambre (= "Port Famiine") [sic]	Puerto del Hambre	53	36	49	70	55	48	Mapcarta	localidad	no date	-70.93	-53.6136	Captain P.P. King; R.N. & F.R.S.	[80]
1085	Trachysphyrus imperialis Haliday, 1836	En Magallanes: Agua Fresca	Bahia Agua Fresca									no date	-71.0102	-53.38	coletor desconhecido	[58]
1086	Trachysphyrus imperialis Haliday, 1836	Río Las Minas, Magallanes	Río de Las Minas	53	9	46	70	53	26	Mapcarta	arroyo	no date	-70.8906	-53.1628	coletor desconhecido	[58]
1087	Trachysphyrus imperialis Haliday, 1836	En Magallanes: Leña Dura	Lenadura									no date	-70.9468	-53.2141	coletor desconhecido	[58]
1088	Trachysphyrus imperialis Haliday, 1836	En Magallanes: Laguna Amarga	Laguna Amarga	50	58	31	72	44	57			no date	-72.7492	-50.9753	coletor desconhecido	[58]
1089	Trachysphyrus imperialis Haliday, 1836	En Magallanes: Laguna de los Cisnes	Monumento Natural Laguna de los Cisnes									no date	-70.3461	-53.2034	coletor desconhecido	[58]
1090	Trachysphyrus imperialis Haliday, 1836	En Magallanes: Pali Aike	Parque Nacional Pali Aike									no date	-69.7377	-52.1131	coletor desconhecido	[58]
1057	Trachysphyrus irinus Townes, 1966	Coquimbo	Coquimbo	29	57	11	71	20	22	Geonames	seat of a second-order administrative division	no date	-71.3394	-29.9531	coletor desconhecido	[57]
831	Trachysphyrus metallicus (Cameron, 1903)	Tarapacá: Belén	Belén	18	28	4	69	30	54	Mapcarta	aldea	18-19.VII.1976	-69.515	-18.4678	C. Porter; C. Calmbacher & H. Vargas	[113]
832	Trachysphyrus metallicus (Cameron, 1903)	Tarapacá: Chapiquinã	Chapiquiña	18	23	45	69	32	12	Mapcarta	localidad	17-20.VII.1976	-69.5367	-18.3958	C. Porter & C. Calmbacher	[113]
833	Trachysphyrus metallicus (Cameron, 1903)	Tarapacá: Putre	Putre	18	11	47	69	33	33	Mapcarta	ciudad	08.VII.1977	-69.5592	-18.1964	C. Porter & G. Díaz	[113]
834	Trachysphyrus metallicus (Cameron, 1903)	Tarapacá: Socoroma	Socoroma	18	15	49	69	36	8	Mapcarta	localidad	07.VII.1977	-69.6022	-18.2636	G. Díaz	[113]
1058	Trachysphyrus ornatipes (Brèthes, 1919)	Río Branco, Aconcagua	Río Blanco (Valparaíso)	32	54	33	70	18	17	Mapcarta	Estación de ferrocarril	no date	-70.3047	-32.9092	coletor desconhecido	[57]
880	Trachysphyrus penai Porter, 1967	Magallanes: Laguna Amarga	Laguna Amarga	50	58	31	72	44	57	Geonames	lake	14-20.XII.1960	-72.7492	-50.9753	L.E. Peña	[59]
881	Trachysphyrus penai Porter, 1967	Magallanes: Cerro Castillo	Cerro Castillo	51	15	23	72	20	41	Mapcarta	capital comunal	13.XII.1960	-72.3447	-51.2564	L.E. Peña	[59]
882	Trachysphyrus penai Porter, 1967	Magallanes: Laguna Tres Brazos	Río Tres Brazos	53	16	18	70	56	37	Geonames	stream	05.XI.1960	-70.9436	-53.2717	L.E. Peña	[59]
883	Trachysphyrus penai Porter, 1967	Magallanes: Leña Dura	Río Leñaduras	53	13	59	70	56	18	Mapcarta	río	XII.1932	-70.9383	-53.2331	E.P. Reed	[59]
884	Trachysphyrus penai Porter, 1967	Magallanes: Cabo Boquerón, Este Ba. Inútil	Cabo Boquerón	53	28	35	70	12	49	Mapcarta	Cabo	13.XI.1960	-70.2136	-53.4764	L.E. Peña	[59]
886	Trachysphyrus penai Porter, 1967	Magallanes: Puerto Percy	Puerto Percy	52	54	3	70	16	2	Mapcarta	aldea	11-13.XII.1960	-70.2672	-52.9008	L.E. Peña	[59]
1091	Trachysphyrus penai Porter, 1967	En Magallanes: Agua Fresca	Bahia Agua Fresca									no date	-71.0102	-53.38	coletor desconhecido	[58]
1095	Trachysphyrus penai Porter, 1967	Magallanes: Cerro Guido	Cerro Guido									no date	-72.5059	-50.8956	coletor desconhecido	[58]
1096	Trachysphyrus penai Porter, 1967	Magallanes: Cerro Castillo	Cerro Castillo	51	15	23	72	20	41	Mapcarta	capital comunal	no date	-72.3447	-51.2564	coletor desconhecido	[58]
1097	Trachysphyrus penai Porter, 1967	Magallanes: Cerro Castillo	Cerro Castillo	51	15	23	72	20	41	Mapcarta	capital comunal	no date	-72.3447	-51.2564	coletor desconhecido	[58]
1098	Trachysphyrus penai Porter, 1967	En Magallanes: Laguna Amarga	Laguna Amarga	50	58	31	72	44	57			no date	-72.7492	-50.9753	coletor desconhecido	[58]
1099	Trachysphyrus penai Porter, 1967	Cabo Boquerón	Cabo Boquerón									no date	-70.2141	-53.4745	coletor desconhecido	[58]
1100	Trachysphyrus penai Porter, 1967	Puerto Percy	Puerto Percy									no date	-70.1198	-52.8757	coletor desconhecido	[58]
1092	Trachysphyrus penai Porter, 1967	Magallanes: Chabunco	Chabunco	52	59	17	70	48	53	Mapcarta	aldea	no date	-70.8147	-52.9881	coletor desconhecido	[58]
1093	Trachysphyrus penai Porter, 1967	En Magallanes: Leña Dura	Lenadura									no date	-70.9468	-53.2141	coletor desconhecido	[58]
1094	Trachysphyrus penai Porter, 1967	Tres Brazos, Magallanes	Río Tres Brazos	51	17	26	72	40	43	Geonames	stream	no date	-72.6786	-51.2906	coletor desconhecido	[58]
835	Trachysphyrus venustus Myers, 1914	Tarapacá: Putre, Cord. Arica	Putre	18	11	47	69	33	33	Mapcarta	ciudad	23-24.XI.1951	-69.5592	-18.1964	L.E. Peña	[59]
704	Tromatobia huebrichi (Brèthes, 1913)	Tarapacá, Timar	Timar	18	45	3	69	41	30	Mapcarta	aldea	10-16-07-1976	-69.6917	-18.7508	C.C. Porter; C.W. Calmbacher & G. Díaz	[69]
705	Tromatobia huebrichi (Brèthes, 1913)	Valle de Azapa, Pampa Algodonal	Pampa Algodonal	18	34	40	69	58	31	Mapcarta	aldea	1976-07-09	-69.9753	-18.5778	C.C. Porter; C.W. Calmbacher & A. Matta	[69]
706	Tromatobia sponsa (Haliday, 1846)	Valparaiso	Valparaíso	33	2	45	71	37	11	Mapcarta	ciudad	no date	-71.6197	-33.0458	Captain P.P. King; R.N. & F.R.S.	[80]
708	Tromatobia sponsa (Haliday, 1846)	Bosque del Quintero	Bosque de Quintero	32	47	43	71	30	49	Mapcarta	bosque nativo relicto	??-03-1972 to ??-02-1973	-71.5136	-32.7953	Vivian Jerez; Dolly Lanfranco & Belisalia Andrade	[61]
297	Tycherus alboannulator Diller, 2009	El Manzano Cordillera	El Manzano	33	34	44	70	24	56	Geonames	railroad station	??-02-1999	-70.4156	-33.5789	Ugarte & Peña	[114]
298	Tycherus alboannulator Diller, 2009	Isla de Chiloé, SW of Castro	Castro	42	28	57	73	45	52	Mapcarta	Ciudad	2005-02-07	-73.7644	-42.4825	M. Halada	[114]
299	Tycherus alboannulator Diller, 2009	Región VIII, N of Los Angeles	Los Ángeles	37	28	15	72	21	6	Mapcarta	ciudad	2005-01-22	-72.3517	-37.4708	M. Halada	[114]
300	Tycherus apparatus Diller, 2009	Alto Vilches, Talca	Vilches	35	33	50	71	10	29	Geonames	populated place	??-12-1996	-71.1747	-35.5639	Peña & Ugarte	[114]
301	Tycherus araukanerus Diller, 2009	Melipilla prov., Huechun bajo	Huechún	33	42	41	71	17	15	Mapcarta	pueblo	05-10-01-2000	-71.2875	-33.7114	Ugarte & Peña	[114]
302	Tycherus araukanerus Diller, 2009	Región X, Fresia	Fresia	41	9	11	73	25	20	Mapcarta	comuna	2005-01-28	-73.4222	-41.1531	M. Halada	[114]
304	Tycherus auricomus Diller, 2009	El Manzano Cordillera	El Manzano	33	34	44	70	24	56	Geonames	railroad station	??-12-2003	-70.4156	-33.5789	Ugarte & Peña	[114]
305	Tycherus auricomus Diller, 2009	El Liuco	El Liuco	39	12	17	72	35	4	Mapcarta	aldea	04-08-02-1985	-72.5844	-39.2047	I.D. Gauld & D. Hollis	[114]
306	Tycherus auricomus Diller, 2009	Valdivia Prov, Valdivia	Valdivia	39	48	51	73	14	46	Mapcarta	ciudad	1981-03-30	-73.2461	-39.8142	E. Krahmer	[114]
307	Tycherus aymara Diller, 2009	El Manzano Cordillera	El Manzano	33	34	44	70	24	56	Geonames	railroad station	??-12-2002	-70.4156	-33.5789	Ugarte & Peña	[114]
308	Tycherus broadi Diller, 2010	El Liuco	El Liuco	39	12	17	72	35	4	Mapcarta	aldea	04-18-02-1985	-72.5844	-39.2047	I.D. Gauld & D. Hollis	[115]
309	Tycherus broadi Diller, 2010	nr. Trumao	Trumao	40	20	13	73	10	11	Mapcarta	localidad	1985-02-01	-73.1697	-40.3369	I.D. Gauld	[115]
310	Tycherus castroensis Diller, 2009	Isla de Chiloé, W of Castro	Castro	42	28	57	73	45	52	Mapcarta	Ciudad	2005-02-09	-73.7644	-42.4825	Halada	[114]
311	Tycherus chagrinator Diller, 2009	El Manzano Cordillera	El Manzano	33	34	44	70	24	56	Geonames	railroad station	??-11-1993	-70.4156	-33.5789	Peña & Ugarte	[114]
314	Tycherus chagrinator Diller, 2009	El Liuco	El Liuco	39	12	17	72	35	4	Mapcarta	aldea	04-18-02-1985	-72.5844	-39.2047	I.D. Gauld & D. Hollis	[114]
315	Tycherus chagrinator Diller, 2009	Prov. Valdivia, Valdivia	Valdivia	39	48	51	73	14	46	Mapcarta	ciudad	1980-04-02	-73.2461	-39.8142	E. Krahmer	[114]
316	Tycherus chagrinator Diller, 2009	Quebrada de Macul, Santiago	Quebrada de Macul	33	29	18	70	29	14	Mapcarta	quebrada	??-10-1993	-70.4872	-33.4883	Penã & Ugarte	[114]
317	Tycherus chagrinator Diller, 2009	Reg. VIII, W of Angol	Angol	37	47	42	72	42	58	Geonames	seat of a second-order administrative division	2003-11-17	-72.7161	-37.795	M. Snízek	[114]
318	Tycherus chagrinator Diller, 2009	Reg. VIII, N of Los Angeles	Los Ángeles	37	28	15	72	21	6	Mapcarta	ciudad	2005-01-22	-72.3517	-37.4708	M. Halada	[114]
319	Tycherus chagrinator Diller, 2009	Reg. IX, Lastaria-Loncoche	Entre Lastarria y Loncoche	39	18	42	72	39	27	GoogleEarth		2005-01-24	-72.6575	-39.3117	M. Snízek	[114]
320	Tycherus chileaequalis Diller, 2010	Prov. Valdivia, Valdivia	Valdivia	39	48	51	73	14	46	Mapcarta	ciudad	1977-04-02	-73.2461	-39.8142	E. Krahmer	[115]
321	Tycherus chileator Diller, 2009	Popeta (Rengo), Cachapoal Prov.	Popeta	34	26	14	70	47	19	Mapcarta	pueblo	01-15-12-1999	-70.7886	-34.4372	Ugarte & Peña	[114]
322	Tycherus chileator Diller, 2009	Coya, Cachapoal Prov.	Coya	34	12	17	70	31	52	Mapcarta	localidad	??-11-1999	-70.5311	-34.2047	Ugarte & Peña	[114]
323	Tycherus chileator Diller, 2009	El Manzano Cordillera	El Manzano	33	34	44	70	24	56	Geonames	railroad station	??-02-2001	-70.4156	-33.5789	Ugarte & Peña	[114]
324	Tycherus chileator Diller, 2009	Prov. Pirque, Cordillera	Pirque	33	38	6	70	34	23	Mapcarta	localidad	??-11-1999	-70.5731	-33.635	Ugarte & Peña	[114]
325	Tycherus chileator Diller, 2009	El Canelo Cordillera	El Canelo (Santiago)	33	34	33	70	27	3	Geonames	populated place	??-11-1998	-70.4508	-33.5758	Ugarte & Peña	[114]
326	Tycherus chileator Diller, 2009	Alto Vilches, Talca	Vilches	35	33	50	71	10	29	Geonames	populated place	??-01-1999	-71.1747	-35.5639	Ugarte & Peña	[114]
327	Tycherus chileator Diller, 2009	Reg. VII, Talca, Lago Colbum, Las Garzas	Estero Las Garzas	35	45	29	71	0	15	Geonames	stream	2003-11-26	-71.0042	-35.7581	M. Snízek	[114]
328	Tycherus chileator Diller, 2009	Qda. de Cordoba, San Antonio Prov.	Quebrada de Córdova	33	26	20	71	39	27	Mapcarta	quebrada	1999-01-05	-71.6575	-33.4389	Ugarte & Peña	[114]
329	Tycherus chileator Diller, 2009	Reg. VIII, Chilan, El Carmen, Los Castaños	Los Castaños	36	59	3	71	47	5	Geonames	populated place	2003-11-21	-71.7847	-36.9842	M. Snízek	[114]
330	Tycherus chileator Diller, 2009	Reg. X, E. of Lago Ranco	Llifén	40	11	59	72	15	33	Mapcarta	localidad	2004-02-02	-72.2592	-40.1997	M. Snízek	[114]
331	Tycherus chileator Diller, 2009	Saladillo Los Andes	Saladillo	32	56	46	70	16	23	Mapcarta	pueblo	??-12-1997	-70.2731	-32.9461	Ugarte & Peña	[114]
332	Tycherus chileator Diller, 2009	Los Andes, Prov. Guardia Vieja	Guardia Vieja	32	54	10	70	16	10	Mapcarta	aldea	??-11-2000	-70.2694	-32.9028	Ugarte & Peña	[114]
334	Tycherus chiloeensis Diller, 2009	Reg. X, Purangue	Purranque	40	54	47	73	9	32	Geonames	populated place	2005-01-26	-73.1589	-40.9131	Halada	[114]
1101	Tycherus chiloeensis Diller, 2009	Isla de Chiloé, 30 km SW Ancud	Ancud									2005-02-10	-73.9836	-42.119	Halada	[114]
335	Tycherus croceus Diller, 2009	Alto Vilches, Talca	Vilches	35	33	50	71	10	29	Geonames	populated place	??-01-1999	-71.1747	-35.5639	Ugarte & Peña	[114]
336	Tycherus gauldi Diller, 2010	Nahuelbuta National Park	PN Nahuelbuta	37	49	23	72	57	37	Mapcarta		??-01 a ??-02-1985	-72.9603	-37.8231	I.D. Gauld	[115]
337	Tycherus gilvimaculatus Diller, 2009	Los Glaciares National Park, NN Río Metre										1992-02-14	-73.562	-50.4126	Schwarz U. Sutor	[114]
339	Tycherus gusevi Diller, 2009	Chiloé Island, W of Castro	Castro	42	28	57	73	45	52	Mapcarta	Ciudad	2005-02-09	-73.7644	-42.4825	M. Halada	[114]
1102	Tycherus gusevi Diller, 2009	Isla de Chiloé, 30 km SW Ancud	Ancud									2005-02-10	-73.9836	-42.119	Halada	[114]
340	Tycherus huechunensis Diller, 2009	Melipilla prov., Huechun bajo	Huechún	33	42	41	71	17	15	Mapcarta	pueblo	05-10-01-2000	-71.2875	-33.7114	Ugarte & Peña	[114]
341	Tycherus huillichesator Diller, 2009	Cordillera, Prov. Pirque	Pirque	33	38	6	70	34	23	Mapcarta	localidad	??-10-2000	-70.5731	-33.635	Ugarte & Peña	[114]
342	Tycherus julianae Diller, 2009	Alto Vilches, Talca	Vilches	35	33	50	71	10	29	Geonames	populated place	??-01-1999	-71.1747	-35.5639	Ugarte & Peña	[114]
1059	Tycherus longiator Diller, 2009	Isla de Chiloé: Ancud	Ancud									2005-02-10	-73.966	-42.1217	Halada	[114]
1103	Tycherus longiator Diller, 2009	Isla de Chiloé, 30 km SW Ancud	Ancud									2005-02-10	-73.9836	-42.119	Halada	[114]
346	Tycherus maculicoxa (Spinola, 1851)	Combarbalá	Combarbalá	31	10	41	71	0	9	Mapcarta	Ciudad	no date	-71.0025	-31.1781	coletor desconhecido	[57]
347	Tycherus maculicoxa (Spinola, 1851)	Illapel	Illapel	31	37	58	71	10	6	Mapcarta	ciudad	no date	-71.1683	-31.6328	coletor desconhecido	[57]
349	Tycherus maculicoxa (Spinola, 1851)	Bosque del Quintero	Bosque de Quintero	32	47	43	71	30	49	Mapcarta	bosque nativo relicto	??-03-1972 a ??-02-1973	-71.5136	-32.7953	Vivian Jerez; Dolly Lanfranco & Belisalia Andrade	[61]
1104	Tycherus maculicoxa (Spinola, 1851)	Llanquihue (Calbutué, Punta Huano)	Cayutué	41	13	10	72	16	52	Geonames	populated place	??-??-1971-??-??-1974	-72.2811	-41.2194	coletor desconhecido	[95]
351	Tycherus malumniger Diller, 2009	El Manzano Cordillera	El Manzano	33	34	44	70	24	56	Geonames	railroad station	??-01-1998	-70.4156	-33.5789	Ugarte & Peña	[114]
352	Tycherus mapuche Diller, 2009	Isla de Chiloé, West of Castro	Castro	42	28	57	73	45	52	Mapcarta	Ciudad	2005-02-09	-73.7644	-42.4825	M. Halada	[114]
353	Tycherus mapuche Diller, 2009	Región X, Fresia, WWN of Parga	Fresia	41	9	11	73	25	20	Mapcarta	comuna	2005-01-27	-73.4222	-41.1531	M. Snízek	[114]
354	Tycherus melanogaster (Holmgren, 1868)	Puerto del Hambre	Puerto del Hambre	53	36	49	70	55	48	Mapcarta	localidad	no date	-70.93	-53.6136	coletor desconhecido	[57]
1105	Tycherus melanogaster (Holmgren, 1868)	En Magallanes: Agua Fresca	Bahia Agua Fresca									no date	-71.0102	-53.38	coletor desconhecido	[58]
1106	Tycherus melanogaster (Holmgren, 1868)	Magallanes: Monte Alto	Cerro Monte Alto									no date	-70.9705	-52.527	coletor desconhecido	[58]
356	Tycherus nigrigilvus Diller, 2009	Vilches, Talca	Vilches	35	33	50	71	10	29	Geonames	populated place	??-10-1993	-71.1747	-35.5639	Ugarte & Peña	[114]
357	Tycherus nigrigilvus Diller, 2009	Termas de Chillan	Termas de Chillán	36	54	33	71	25	9	Mapcarta	termas	1985-01-15	-71.4192	-36.9092	I.D. Gauld	[114]
358	Tycherus nigrigilvus Diller, 2009	Conguilio National Park	PN Conguillío	38	40	40	71	40	11	Mapcarta	Parque Nacional	1985-01-23	-71.6697	-38.6778	I.D. Gauld	[114]
359	Tycherus nigropusillus Diller, 2009	Los Glaciares National Park, NN Río Metre										1992-02-14	-73.562	-50.4126	Schwarz U. Sutor	[114]
360	Tycherus pehuenche Diller, 2009	Los Glaciares National Park, NN Río Metre										1992-02-14	-73.562	-50.4126	Schwarz U. Sutor	[114]
361	Tycherus picunche Diller, 2009	Alto Vilches, Talca	Vilches	35	33	50	71	10	29	Geonames	populated place	??-10-1998	-71.1747	-35.5639	Ugarte & Peña	[114]
362	Tycherus rufopedatus Diller, 2009	Alto Vilches, Talca	Vilches	35	33	50	71	10	29	Geonames	populated place	??-10-1998	-71.1747	-35.5639	Ugarte & Peña	[114]
363	Tycherus sternaulusator Diller, 2009	La Obra Cordillera	La Obra	33	35	29	70	29	5	Mapcarta	localidad	??-10-1997	-70.4847	-33.5914	Ugarte & Peña	[114]
364	Tycherus sternaulusator Diller, 2009	El Manzano Cordillera	El Manzano	33	34	44	70	24	56	Geonames	railroad station	??-11-1993	-70.4156	-33.5789	Ugarte & Peña	[114]
365	Tycherus sternaulusator Diller, 2009	Huerquehue National Park	PN Huerquehue	39	8	60	71	42	55	Mapcarta	Parque Nacional	1985-02-27	-71.7153	-39.15	I.D. Gauld	[114]
367	Tycherus subcaeruleu Diller, 2009	Coya, Cachapoal Prov.	Coya	34	12	17	70	31	52	Mapcarta	localidad	??-11-1998	-70.5311	-34.2047	Ugarte & Peña	[114]
1060	Tycherus tahuletus Diller, 2009	Los Ríos: Romaza	Romaza									2004-01-25	-73.2573	-39.9337	M. Halada	[114]
369	Tycherus talcaensis Diller, 2009	Alto Vilches, Talca	Vilches	35	33	50	71	10	29	Geonames	populated place	??-01-1997	-71.1747	-35.5639	Ugarte & Peña	[114]
370	Tycherus tergitruber Diller, 2009	Alto Vilches, Talca	Vilches	35	33	50	71	10	29	Geonames	populated place	??-10-1998	-71.1747	-35.5639	Ugarte & Peña	[114]
371	Tycherus thyridiator Diller, 2009	Región X, E. of Lago Ranco	Llifén	40	11	59	72	15	33	Mapcarta	localidad	2004-02-02	-72.2592	-40.1997	M. Snízek	[114]
372	Tycherus yupanqui Diller, 2009	Alto Vilches, Talca	Vilches	35	33	50	71	10	29	Geonames	populated place	??-10-1996	-71.1747	-35.5639	Peña & Ugarte	[114]
375	Tycherus yupanqui Diller, 2009	Huerquehue National Park	PN Huerquehue	39	8	60	71	42	55	Mapcarta	Parque Nacional	1985-01-27	-71.7153	-39.15	I.D. Gauld	[114]
376	Tycherus yupanqui Diller, 2009	El Manzano Cordillera	El Manzano	33	34	44	70	24	56	Geonames	railroad station	??-12-2003	-70.4156	-33.5789	Ugarte & Peña	[114]
377	Tycherus yupanqui Diller, 2009	nr. Trumao	Trumao	40	20	13	73	10	11	Mapcarta	localidad	1985-02-01	-73.1697	-40.3369	I.D. Gauld	[114]
28	Valdiviglypta nimbus Broad, Notton, Sääksjärvi & Veijalainen, 2011	Prov. Valdívia, Valdívia	Valdivia	39	48	51	73	14	46	Mapcarta	ciudad	1980-11-13	-73.2461	-39.8142	E. Krahmer	[70]
48	Venturia porteri (Brèthes, 1913)	Valle Azapa (Tacna)	Valle de Azapa	18	30	21	70	11	29	Geonames	valley	no date	-70.1914	-18.5058	Carlos E. Porter	[83]
249	Woldstedtius erythromelas (Dasch, 1964)	Tolhuaca, Malleco	Termas de Tolhuaca	38	14	7	71	42	45	Geonames	hot spring(s)	08-11-01-1962	-71.7125	-38.2353	L. Peña	[85]
250	Woldstedtius erythromelas (Dasch, 1964)	Butamalal, Arauco	Butamalal	37	49	16	73	14	60	Mapcarta	aldea	1953-02-12	-73.25	-37.8211	L. Peña	[85]
251	Woldstedtius erythromelas (Dasch, 1964)	Bahía Municiones, Magallanes	Caleta Municiones	52	16	29	69	24	15	Geonames	bay	1960-12-10	-69.4042	-52.2747	L. Peña	[85]
252	Woldstedtius erythromelas (Dasch, 1964)	Caramavida, Arauco	Caramávida	37	41	36	73	21	13	Mapcarta	aldea	1953-12-31	-73.3536	-37.6933	L. Peña	[85]
254	Woldstedtius erythromelas (Dasch, 1964)	Las Cabras	Las Cabras (O'Higgins)	34	17	25	71	18	22	Geonames	populated place	10-23-12-1954	-71.3061	-34.2903	L. Peña	[85]
255	Woldstedtius erythromelas (Dasch, 1964)	Las Trancas, Nuble	Las Trancas	36	54	53	71	29	45	Mapcarta	aldea	1953-01-17	-71.4958	-36.9147	L. Peña	[85]
256	Woldstedtius erythromelas (Dasch, 1964)	Pichinahuel, Cordillera Nahuelbuta, Arauco	Cerro Pichinahuel	37	47	58	73	1	38	Geonames	cerro	1953-02-12	-73.0272	-37.7994	L. Peña	[85]
257	Woldstedtius erythromelas (Dasch, 1964)	Tolhuaca, Malleco	Termas de Tolhuaca	38	14	7	71	42	45	Geonames	hot spring(s)	08-11-01-1962	-71.7125	-38.2353	L. Peña	[85]
1072	Woldstedtius erythromelas (Dasch, 1964)	Curicó: Potrero Grande, El Coigo	Potrero Grande									??-10 to ??-11-1959	-71.0781	-35.1963	L. Peña	[85]
258	Woldstedtius flavicauda (Dasch, 1964)	Punta Arenas, Magallanes	Punta Arenas	53	9	17	70	54	40	Geonames	seat of a first-order administrative division	1962-02-22	-70.9111	-53.1547	T. Cehalovick	[85]
259	Woldstedtius flavicauda (Dasch, 1964)	Bío-Bío, Salto del Abanico	Abanico	37	22	10	71	29	19	Mapcarta	aldea	1950-12-30	-71.4886	-37.3694	Ross & Michelbacher	[85]
261	Woldstedtius flavicauda (Dasch, 1964)	Pichinahuel, Cordillera Nahuelbuta, Arauco	Cerro Pichinahuel	37	47	58	73	1	38	Geonames	cerro	01-10-01-1959	-73.0272	-37.7994	L. Peña	[85]
262	Woldstedtius flavicauda (Dasch, 1964)	Tolhuaca, Malleco	Termas de Tolhuaca	38	14	7	71	42	45	Geonames	hot spring(s)	08-11-01-1962	-71.7125	-38.2353	L. Peña	[85]
944	Xiphonychidion atmetum (Porter, 1967)	Santiago: El Canelo	El Canelo (Santiago)	33	34	33	70	27	3	Geonames	populated place	31.I.1949	-70.4508	-33.5758	L.E. Peña	[59]
945	Xiphonychidion atmetum (Porter, 1967)	Ñuble: Recinto	Recinto	36	50	47	71	39	25	Mapcarta	pueblo	I.1955	-71.6569	-36.8464	L.E. Peña	[59]
946	Xiphonychidion atmetum (Porter, 1967)	Concepción: Concepción	Concepción	36	49	38	73	3	1	Mapcarta	Ciudad	??.1903	-73.0503	-36.8272	P. Herbst	[59]
947	Xiphonychidion atmetum (Porter, 1967)	Bio-Bio: Los Angeles	Los Ángeles	37	28	15	72	21	6	Mapcarta	comuna	18.XII.1955	-72.3517	-37.4708	H. Reyes	[59]
948	Xiphonychidion atmetum (Porter, 1967)	Valdivia: Valdivia	Valdivia	39	48	51	73	14	46	Mapcarta	ciudad	05.I.1921	-73.2461	-39.8142	P. Herbst	[59]
949	Xiphonychidion atmetum (Porter, 1967)	Valdivia: Panquehue	Panquehue	32	46	14	70	50	10	Mapcarta	comuna	13.III.1941	-70.8361	-32.7706	P.A. Berry	[59]
950	Xiphonychidion atmetum (Porter, 1967)	Colchagua: Tramune	Tanume	34	12	51	71	54	47	Mapcarta	aldea	15.II.1921	-71.9131	-34.2142	P. Herbst	[59]
951	Xiphonychidion atmetum (Porter, 1967)	Curicó: Estero La Jaula, Los Quenes	Estero La Jaula	35	0	24	70	44	56	Mapcarta	arroyo	04-18.I.1964	-70.7489	-35.0067	L.E. Peña	[59]
953	Xiphonychidion atmetum (Porter, 1967)	Concepción: San Rosendo	San Rosendo	37	15	46	72	43	27	Mapcarta	pueblo	XII.1926	-72.7242	-37.2628	R. & E. Shanon	[59]
954	Xiphonychidion atmetum (Porter, 1967)	Bio-Bio: El Abanico	Abanico	37	22	10	71	29	19	Mapcarta	aldea	31.XII.1950	-71.4886	-37.3694	Ross & Michelbacher	[59]
955	Xiphonychidion atmetum (Porter, 1967)	Malleco: Curacautín	Curacautín	38	26	26	71	53	21	Geonames	populated place	08.XII.1950	-71.8892	-38.4406	L.E. Peña	[59]
956	Xiphonychidion atmetum (Porter, 1967)	Malleco: Angol	Angol	37	47	42	72	42	58	Geonames	seat of a second-order administrative division	08.XII.1956	-72.7161	-37.795	C. Salgado	[59]
112	Xiphonychidion cyanipenne (Brullé, 1846)	Concepción	Concepción	36	49	38	73	3	1	Mapcarta	Ciudad	??-??-1904	-73.0503	-36.8272	P. Herbst	[116]
113	Xiphonychidion cyanipenne (Brullé, 1846)	Valparaíso	Valparaíso	33	2	45	71	37	11	Mapcarta	ciudad	1919-11-02	-71.6197	-33.0458	P. Herbst	[116]
114	Xiphonychidion cyanipenne (Brullé, 1846)	Penco	Penco	36	44	19	72	59	38	Mapcarta	villa	??-01-1908	-72.9939	-36.7386	P. Herbst	[116]
115	Xiphonychidion cyanipenne (Brullé, 1846)	Magallanes: Punta Arenas. Se extiende hasta Valparaíso	Punta Arenas	53	9	17	70	54	40	Geonames	seat of a first-order administrative division	no date	-70.9111	-53.1547	coletor desconhecido	[58]
1049	Xiphonychidion cyanipenne (Brullé, 1846)	El Canelo, Santiago	El Canelo (Santiago)	33	34	33	70	27	3	Geonames	populated place	1964-11-19	-70.4508	-33.5758	Luiz Peña	[62]
116	Xiphonychidion horsti (Brèthes, 1916)	Santiago	Santiago	33	27	25	70	38	53	Geonames	capital of a political entity	10-28-04-1942	-70.6481	-33.4569	L. Durán	[117]
957	Xiphonychidion nerhysum (Porter, 1967)	Llanquihue: Los Muermos Forest	Los Muermos	41	23	46	73	27	42	Mapcarta	comuna	20.I.1951	-73.4617	-41.3961	Ross & Michelbacher	[59]
958	Xiphonychidion nerhysum (Porter, 1967)	Cautín: Pucón (Peninsula)	Península de Pucón	39	16	17	71	59	46	Mapcarta	península	25-30.XI.1984	-71.9961	-39.2714	C. Porter & T. O'Neill	[64]
931	Xiphonychidion stibarum (Porter, 1967)	Santiago: El Canelo	El Canelo (Santiago)	33	34	33	70	27	3	Geonames	populated place	07.XI.1964	-70.4508	-33.5758	C.C. Porter	[59]
934	Xiphonychidion stibarum (Porter, 1967)	Maule: Tregualemu	Tregualemu	36	56	21	71	51	40	Mapcarta	aldea	15-23.II.1959	-71.8611	-36.9392	coletor desconhecido	[59]
935	Xiphonychidion stibarum (Porter, 1967)	Linares: Fundo Malcho	Malcho	36	11	41	71	25	0	Geonames	populated place	XII.1957	-71.4167	-36.1947	L.E. Peña	[59]
936	Xiphonychidion stibarum (Porter, 1967)	Ñuble: Recinto	Recinto	36	50	47	71	39	25	Mapcarta	pueblo	XII.1953	-71.6569	-36.8464	L.E. Peña	[59]
937	Xiphonychidion stibarum (Porter, 1967)	Concepción: Concepción	Concepción	36	49	38	73	3	1	Mapcarta	Ciudad	??.1903	-73.0503	-36.8272	P. Herbst	[59]
938	Xiphonychidion stibarum (Porter, 1967)	Malleco: Río Blanco, Curacautín	Río Blanco (La Araucanía)	39	3	56	71	40	8	Mapcarta	Alojamiento	27-29.I.1959	-71.6689	-39.0656	L.E. Peña	[59]
943	Xiphonychidion stibarum (Porter, 1967)	Chiloé: Dalcahue	Dalcahue	42	22	46	73	38	50	Mapcarta	Ciudad	17.I-14.II.1962	-73.6472	-42.3794	L.E. Peña	[59]
959	Xiphonychidion viduum (Spinola, 1851)	Aconcagua: Termas de Jahuel nr. San Felipe	Termas de Jahuel	32	41	3	70	35	42	Mapcarta	Alojamiento	16-19.X.1984	-70.595	-32.6842	C. Porter & T. O'Neill	[64]
960	Xylacis echthroides (Porter, 1967)	Malleco: Angol	Angol	37	47	42	72	42	58	Geonames	seat of a second-order administrative division	09.XI.1958	-72.7161	-37.795	L. Villa	[59]
989	Zophoplites hyloscia Porter, 1998	Malleco: Nahuelbuta	PN Nahuelbuta (entrada)	37	49	23	72	57	37	Mapcarta		no date	-72.9603	-37.8231	L.E. Peña	[16]
990	Zophoplites hyloscia Porter, 1998	Malleco: Cordillera Las Raíces	Cordillera de Las Raíces	38	31	46	71	28	9	Mapcarta	cordón montañoso	12.II.1979	-71.4692	-38.5294	L.E. Peña	[16]

## Sheet: Non-validated species
Species
Aglaodina cribricollis (Spinola, 1851)
Atractodes altoandinus Bordera, Mazon & Sääksjärvi, 2016
Campoplex ater Brullé, 1846
Campoplex cognatus Spinola, 1851
Campoplex coxalis Spinola, 1851
Campoplex erythrurus Spinola, 1851
Campoplex marginellus Spinola, 1851
Campoplex spinolae Dalla Torre, 1901
Colpotrochia petiolaris (Spinola, 1851)
Cryptus crassiusculus (Spinola, 1851)
Cryptus laeviusculus (Spinola, 1851)
Cryptus laterimacula (Spinola, 1851)
Cryptus vulgivagus (Spinola, 1851)
Ctenochneumon castigator (Fabricius, 1793)
Diadegma lugubre (Spinola, 1851)
Glypta rufipes Spinola, 1851
Hypsicera femoralis (Geofroy, 1785)
Ichneumon iodopterus Spinola, 1851
Lissonota xanthopyga Holmgren, 1868
Macrojoppa subbifasciata (Szépligeti, 1903)
Setanta caerulea (Brullé, 1846)
Sussaba ruida Dasch, 1964
Thymebatis anthracina (Spinola, 1851)
Trachysphyrus melanoscelis (Spinola, 1851)
Trachysphyrus pilicollis (Spinola, 1851)
